# Supplementary material for: 2-Hydr­oxy-N′-[(1E,2E)-3-phenyl­prop-2-enyl­idene]benzohydrazide
Source: Acta Crystallogr Sect E Struct Rep Online. 2008 Sep 13;64(Pt 10):o1918. doi: 10.1107/S1600536808028481 (PMC2959358; doi:10.1107/S1600536808028481)
Supplement: Supplementary file 1 [file e-64-o1918-sup1.cif]

##############################################################################
###                                                                        ###
###        Electronic paper (Acta Crystallographica Section E)             ###
###                                                                        ###
##############################################################################
#                                                                            #
# This CIF contains the data in a paper accepted for publication in Acta     #
# Crystallographica Section E. It conforms to the requirements of Notes      #
# for Authors for Section E, and has been peer reviewed under the auspices   #
# of the IUCr Commission on Journals.                                        #
#                                                                            #
# Full details of the Crystallographic Information File format               #
# are given in the paper "The Crystallographic Information File (CIF):       #
# a New Standard Archive File for Crystallography" by S. R. Hall, F. H.      #
# Allen and I. D. Brown [Acta Cryst. (1991), A47, 655-685].                  #
#                                                                            #
# The current version of the core CIF dictionary is obtainable from          #
# ftp://ftp.iucr.org/pub/cif_core.dic. The current version number is 2.4.    #
#                                                                            #
# Software is freely available for graphical display of the structure(s) in  #
# this CIF.  For information consult the CIF home page http://www.iucr.org/  #
# cif/home.html                                                              #
#                                                                            #
# This file may be used for bona fide research purposes within the           #
# scientific community so long as proper attribution is given to the journal # 
# article from which it was obtained.                                        #
#                                                                            #
##############################################################################
                                             
data_global
_audit_creation_method     SHELXL-97
_journal_date_recd_electronic     2008-08-26
_journal_date_accepted     2008-09-05
_journal_name_full     'Acta Crystallographica, Section E'
_journal_year     2008
_journal_volume     64
_journal_issue     10
_journal_page_first     o1918
_journal_page_last     o1918
_journal_paper_category     QO
_journal_coeditor_code     CV2440
_publ_contact_author_name     'Ning-Ning Ji'
_publ_contact_author_address
;
Department of Chemistry
Taishan University
271021 Taian
Shandong
People's Republic of China
;
_publ_contact_author_email     jiningning16@163.com
_publ_contact_author_fax     '+86 538 6715546'
_publ_contact_author_phone     '+86 538 6715546'
_publ_section_title
;\
2-Hydroxy-<i>N</i>'-[(1<i>E</i>,2<i>E</i>)-3-phenylprop-2-enylidene]\
benzohydrazide
;
loop_
    _publ_author_name
    _publ_author_address
    'Ning-Ning Ji'
;
Department of Chemistry
Taishan University
271021 Taian
Shandong
People's Republic of China
;
    'Zhi-Qiang Shi'
;
Department of Materials Science and Chemical Engineering,
Taishan University
271021 Taian
Shandong
People's Republic of China
;
data_I
_chemical_name_systematic
;
2-Hydroxy-<i>N</i>'-[(1<i>E</i>,2<i>E</i>)-3-phenylprop-2-
enylidene]benzohydrazide
;
_chemical_name_common     ?
_chemical_formula_moiety     'C16 H14 N2 O2'
_chemical_formula_sum     'C16 H14 N2 O2'
_chemical_formula_iupac     'C16 H14 N2 O2'
_chemical_formula_weight     266.29
_chemical_melting_point     ?
_symmetry_cell_setting     monoclinic
_symmetry_space_group_name_H-M     'P 21/n'
_symmetry_space_group_name_Hall     '-P 2yn'
loop_
    _symmetry_equiv_pos_as_xyz
    'x, y, z'
    '-x+1/2, y+1/2, -z+1/2'
    '-x, -y, -z'
    'x-1/2, -y-1/2, z-1/2'
_cell_length_a     4.8892(6)
_cell_length_b     26.563(3)
_cell_length_c     10.7367(13)
_cell_angle_alpha     90.00
_cell_angle_beta     102.305(2)
_cell_angle_gamma     90.00
_cell_volume     1362.4(3)
_cell_formula_units_Z     4
_cell_measurement_reflns_used     932
_cell_measurement_theta_min     3.63
_cell_measurement_theta_max     21.35
_cell_measurement_temperature     295
_exptl_crystal_description     block
_exptl_crystal_colour     colourless
_exptl_crystal_size_max     0.15
_exptl_crystal_size_mid     0.12
_exptl_crystal_size_min     0.10
_exptl_crystal_density_diffrn     1.298
_exptl_crystal_density_meas     ?
_exptl_crystal_density_method     'not measured'
_exptl_crystal_F_000     560
_exptl_absorpt_coefficient_mu     0.087
_exptl_absorpt_correction_type     multi-scan
_exptl_absorpt_process_details     '(SADABS; Sheldrick, 1996)'
_exptl_absorpt_correction_T_min     0.9870
_exptl_absorpt_correction_T_max     0.9913
_exptl_special_details
;
;
_diffrn_ambient_temperature     295
_diffrn_radiation_type     MoK\a
_diffrn_radiation_wavelength     0.71073
_diffrn_radiation_source     'fine-focus sealed tube'
_diffrn_radiation_monochromator     graphite
_diffrn_measurement_device_type     'Bruker SMART CCD area-detector'
_diffrn_measurement_method     '\f and \w scans'
_diffrn_detector_area_resol_mean     ?
_diffrn_reflns_number     7141
_diffrn_reflns_av_R_equivalents     0.0378
_diffrn_reflns_av_sigmaI/netI     0.0479
_diffrn_reflns_theta_min     2.47
_diffrn_reflns_theta_max     25.05
_diffrn_reflns_theta_full     25.05
_diffrn_measured_fraction_theta_max     0.998
_diffrn_measured_fraction_theta_full     0.998
_diffrn_reflns_limit_h_min     -5
_diffrn_reflns_limit_h_max     5
_diffrn_reflns_limit_k_min     -21
_diffrn_reflns_limit_k_max     31
_diffrn_reflns_limit_l_min     -12
_diffrn_reflns_limit_l_max     12
_diffrn_standards_number     ?
_diffrn_standards_interval_count     ?
_diffrn_standards_interval_time     ?
_diffrn_standards_decay_%     ?
_refine_special_details
;
Refinement of <i>F</i>^2^ against ALL reflections. The weighted <i>R</i>-factor
<i>wR</i> and goodness of fit <i>S</i> are based on <i>F</i>^2^, conventional
<i>R</i>-factors <i>R</i> are based on <i>F</i>, with <i>F</i> set to zero for
negative <i>F</i>^2^. The threshold expression of <i>F</i>^2^ >
\s(<i>F</i>^2^) is used only for calculating <i>R</i>-factors(gt) <i>etc</i>.
and is not relevant to the choice of reflections for refinement.
<i>R</i>-factors based on <i>F</i>^2^ are statistically about twice as large
as those based on <i>F</i>, and <i>R</i>- factors based on ALL data will be
even larger.
;
_reflns_number_total     2395
_reflns_number_gt     1354
_reflns_threshold_expression     I>2\s(I)
_refine_ls_structure_factor_coef     Fsqd
_refine_ls_matrix_type     full
_refine_ls_R_factor_all     0.0976
_refine_ls_R_factor_gt     0.0472
_refine_ls_wR_factor_gt     0.1007
_refine_ls_wR_factor_ref     0.1235
_refine_ls_goodness_of_fit_ref     1.046
_refine_ls_restrained_S_all     1.046
_refine_ls_number_reflns     2395
_refine_ls_number_parameters     183
_refine_ls_number_restraints     0
_refine_ls_hydrogen_treatment     constr
_refine_ls_weighting_scheme     calc
_refine_ls_weighting_details
               'calc w = 1/[\s^2^(Fo^2^)+(0.0505P)^2^] where P=(Fo^2^+2Fc^2^)/3'
_atom_sites_solution_hydrogens     geom
_atom_sites_solution_primary     direct
_atom_sites_solution_secondary     difmap
_refine_ls_shift/su_max     0.000
_refine_ls_shift/su_mean     0.000
_refine_diff_density_max     0.142
_refine_diff_density_min     -0.127
_refine_ls_extinction_method     'SHELXL97 (Sheldrick, 1997a)'
_refine_ls_extinction_coef     0.008(2)
_refine_ls_extinction_expression
                                  'Fc^*^=kFc[1+0.001xFc^2^\l^3^/sin(2\q)]^-1/4^'
loop_
    _atom_type_symbol
    _atom_type_description
    _atom_type_scat_dispersion_real
    _atom_type_scat_dispersion_imag
    _atom_type_scat_source
    'C' 'C' 0.0033 0.0016
                         'International Tables Vol C Tables 4.2.6.8 and 6.1.1.4'
    'H' 'H' 0.0000 0.0000
                         'International Tables Vol C Tables 4.2.6.8 and 6.1.1.4'
    'N' 'N' 0.0061 0.0033
                         'International Tables Vol C Tables 4.2.6.8 and 6.1.1.4'
    'O' 'O' 0.0106 0.0060
                         'International Tables Vol C Tables 4.2.6.8 and 6.1.1.4'
_computing_data_collection     'SMART (Siemens, 1996)'
_computing_cell_refinement     'SMART (Siemens, 1996)'
_computing_data_reduction     'SAINT (Siemens, 1996)'
_computing_structure_solution     'SHELXS97 (Sheldrick, 2008)'
_computing_structure_refinement     'SHELXL97 (Sheldrick, 2008)'
_computing_molecular_graphics     'SHELXTL (Sheldrick, 2008)'
_computing_publication_material     'SHELXTL (Sheldrick, 2008)'
loop_
    _atom_site_type_symbol
    _atom_site_label
    _atom_site_fract_x
    _atom_site_fract_y
    _atom_site_fract_z
    _atom_site_U_iso_or_equiv
    _atom_site_adp_type
    _atom_site_calc_flag
    _atom_site_refinement_flags
    _atom_site_occupancy
    _atom_site_disorder_assembly
    _atom_site_disorder_group
    O O1 0.5440(4) 0.26610(6) 0.08347(14) 0.0702(5) Uani d . 1 . .
    H H1 0.6201 0.2633 0.0227 0.105 Uiso calc R 1 . .
    O O2 0.4213(4) 0.27755(6) 0.45173(13) 0.0687(5) Uani d . 1 . .
    N N1 0.2766(4) 0.24015(6) 0.26236(15) 0.0508(5) Uani d . 1 . .
    H H1A 0.2861 0.2378 0.1835 0.061 Uiso calc R 1 . .
    N N2 0.1041(4) 0.20892(7) 0.31262(16) 0.0513(5) Uani d . 1 . .
    C C1 0.6656(4) 0.30391(8) 0.15959(19) 0.0483(6) Uani d . 1 . .
    C C2 0.6118(4) 0.30864(8) 0.28157(18) 0.0450(5) Uani d . 1 . .
    C C3 0.7379(5) 0.34777(9) 0.3569(2) 0.0634(7) Uani d . 1 . .
    H H3 0.7048 0.3513 0.4386 0.076 Uiso calc R 1 . .
    C C4 0.9102(6) 0.38164(9) 0.3154(2) 0.0736(8) Uani d . 1 . .
    H H4 0.9898 0.4080 0.3676 0.088 Uiso calc R 1 . .
    C C5 0.9638(5) 0.37611(9) 0.1959(2) 0.0662(7) Uani d . 1 . .
    H H5 1.0826 0.3986 0.1674 0.079 Uiso calc R 1 . .
    C C6 0.8438(5) 0.33774(9) 0.1184(2) 0.0606(7) Uani d . 1 . .
    H H6 0.8818 0.3343 0.0375 0.073 Uiso calc R 1 . .
    C C7 0.4304(5) 0.27445(8) 0.33872(19) 0.0476(6) Uani d . 1 . .
    C C8 -0.0380(5) 0.17709(8) 0.2358(2) 0.0529(6) Uani d . 1 . .
    H H8 -0.0220 0.1766 0.1510 0.064 Uiso calc R 1 . .
    C C9 -0.2215(5) 0.14220(8) 0.2788(2) 0.0530(6) Uani d . 1 . .
    H H9 -0.2416 0.1442 0.3628 0.064 Uiso calc R 1 . .
    C C10 -0.3630(5) 0.10743(9) 0.2044(2) 0.0576(6) Uani d . 1 . .
    H H10 -0.3419 0.1072 0.1203 0.069 Uiso calc R 1 . .
    C C11 -0.5490(5) 0.06929(8) 0.2383(2) 0.0529(6) Uani d . 1 . .
    C C12 -0.6805(5) 0.03509(10) 0.1480(2) 0.0739(8) Uani d . 1 . .
    H H12 -0.6499 0.0369 0.0655 0.089 Uiso calc R 1 . .
    C C13 -0.8563(6) -0.00161(11) 0.1777(3) 0.0842(9) Uani d . 1 . .
    H H13 -0.9404 -0.0244 0.1156 0.101 Uiso calc R 1 . .
    C C14 -0.9071(6) -0.00457(10) 0.2973(3) 0.0761(8) Uani d . 1 . .
    H H14 -1.0287 -0.0288 0.3169 0.091 Uiso calc R 1 . .
    C C15 -0.7772(6) 0.02847(10) 0.3879(3) 0.0807(8) Uani d . 1 . .
    H H15 -0.8084 0.0264 0.4702 0.097 Uiso calc R 1 . .
    C C16 -0.6002(5) 0.06496(9) 0.3590(2) 0.0670(7) Uani d . 1 . .
    H H16 -0.5137 0.0871 0.4223 0.080 Uiso calc R 1 . .
loop_
    _atom_site_aniso_label
    _atom_site_aniso_U_11
    _atom_site_aniso_U_22
    _atom_site_aniso_U_33
    _atom_site_aniso_U_12
    _atom_site_aniso_U_13
    _atom_site_aniso_U_23
    O1 0.0858(13) 0.0893(13) 0.0482(9) -0.0339(10) 0.0428(9) -0.0229(9)
    O2 0.0900(14) 0.0857(12) 0.0392(9) -0.0137(9) 0.0337(8) -0.0060(8)
    N1 0.0615(13) 0.0615(12) 0.0363(9) -0.0068(10) 0.0257(9) 0.0017(9)
    N2 0.0587(13) 0.0596(12) 0.0424(10) -0.0030(10) 0.0263(9) 0.0069(9)
    C1 0.0531(15) 0.0568(14) 0.0384(12) -0.0055(11) 0.0174(10) -0.0034(10)
    C2 0.0509(15) 0.0505(13) 0.0366(11) 0.0016(11) 0.0158(10) 0.0003(10)
    C3 0.083(2) 0.0703(17) 0.0416(13) -0.0132(14) 0.0247(12) -0.0088(12)
    C4 0.097(2) 0.0700(18) 0.0568(16) -0.0233(15) 0.0219(15) -0.0121(13)
    C5 0.0740(19) 0.0696(17) 0.0575(15) -0.0225(14) 0.0192(14) 0.0020(13)
    C6 0.0701(18) 0.0765(17) 0.0412(12) -0.0134(13) 0.0252(12) 0.0026(12)
    C7 0.0552(15) 0.0547(14) 0.0383(12) 0.0047(11) 0.0218(11) 0.0002(11)
    C8 0.0614(17) 0.0631(15) 0.0377(12) -0.0015(12) 0.0183(11) 0.0042(11)
    C9 0.0580(16) 0.0613(15) 0.0440(13) -0.0030(12) 0.0205(11) 0.0068(11)
    C10 0.0613(17) 0.0687(16) 0.0444(13) -0.0007(13) 0.0151(12) 0.0044(12)
    C11 0.0528(16) 0.0563(15) 0.0501(14) 0.0024(12) 0.0118(11) 0.0029(12)
    C12 0.079(2) 0.086(2) 0.0571(16) -0.0149(16) 0.0147(14) -0.0071(14)
    C13 0.082(2) 0.082(2) 0.085(2) -0.0215(16) 0.0086(17) -0.0090(16)
    C14 0.0696(19) 0.0665(19) 0.093(2) -0.0088(14) 0.0189(16) 0.0139(16)
    C15 0.092(2) 0.082(2) 0.0768(18) -0.0177(16) 0.0376(17) 0.0056(16)
    C16 0.076(2) 0.0684(17) 0.0609(16) -0.0142(13) 0.0244(14) -0.0028(12)
_geom_special_details
;
All e.s.d.'s (except the e.s.d. in the dihedral angle between two l.s. planes)
are estimated using the full covariance matrix. The cell e.s.d.'s are taken
into account individually in the estimation of e.s.d.'s in distances, angles
and torsion angles; correlations between e.s.d.'s in cell parameters are only
used when they are defined by crystal symmetry. An approximate (isotropic)
treatment of cell e.s.d.'s is used for estimating e.s.d.'s involving l.s.
planes.
;
loop_
    _geom_bond_atom_site_label_1
    _geom_bond_atom_site_label_2
    _geom_bond_site_symmetry_2
    _geom_bond_distance
    _geom_bond_publ_flag
    O1 C1 . 1.350(2) ?
    O1 H1 . 0.8200 ?
    O2 C7 . 1.226(2) ?
    N1 C7 . 1.344(2) ?
    N1 N2 . 1.373(2) ?
    N1 H1A . 0.8600 ?
    N2 C8 . 1.278(2) ?
    C1 C6 . 1.388(3) ?
    C1 C2 . 1.395(3) ?
    C2 C3 . 1.379(3) ?
    C2 C7 . 1.490(3) ?
    C3 C4 . 1.370(3) ?
    C3 H3 . 0.9300 ?
    C4 C5 . 1.371(3) ?
    C4 H4 . 0.9300 ?
    C5 C6 . 1.366(3) ?
    C5 H5 . 0.9300 ?
    C6 H6 . 0.9300 ?
    C8 C9 . 1.433(3) ?
    C8 H8 . 0.9300 ?
    C9 C10 . 1.317(3) ?
    C9 H9 . 0.9300 ?
    C10 C11 . 1.458(3) ?
    C10 H10 . 0.9300 ?
    C11 C16 . 1.376(3) ?
    C11 C12 . 1.383(3) ?
    C12 C13 . 1.381(3) ?
    C12 H12 . 0.9300 ?
    C13 C14 . 1.361(3) ?
    C13 H13 . 0.9300 ?
    C14 C15 . 1.362(3) ?
    C14 H14 . 0.9300 ?
    C15 C16 . 1.378(3) ?
    C15 H15 . 0.9300 ?
    C16 H16 . 0.9300 ?
loop_
    _geom_angle_atom_site_label_1
    _geom_angle_atom_site_label_2
    _geom_angle_atom_site_label_3
    _geom_angle_site_symmetry_1
    _geom_angle_site_symmetry_3
    _geom_angle
    _geom_angle_publ_flag
    C1 O1 H1 . . 109.5 ?
    C7 N1 N2 . . 118.73(17) ?
    C7 N1 H1A . . 120.6 ?
    N2 N1 H1A . . 120.6 ?
    C8 N2 N1 . . 116.17(17) ?
    O1 C1 C6 . . 120.93(18) ?
    O1 C1 C2 . . 119.23(18) ?
    C6 C1 C2 . . 119.8(2) ?
    C3 C2 C1 . . 117.9(2) ?
    C3 C2 C7 . . 116.66(18) ?
    C1 C2 C7 . . 125.41(19) ?
    C4 C3 C2 . . 122.2(2) ?
    C4 C3 H3 . . 118.9 ?
    C2 C3 H3 . . 118.9 ?
    C3 C4 C5 . . 119.2(2) ?
    C3 C4 H4 . . 120.4 ?
    C5 C4 H4 . . 120.4 ?
    C6 C5 C4 . . 120.5(2) ?
    C6 C5 H5 . . 119.8 ?
    C4 C5 H5 . . 119.8 ?
    C5 C6 C1 . . 120.4(2) ?
    C5 C6 H6 . . 119.8 ?
    C1 C6 H6 . . 119.8 ?
    O2 C7 N1 . . 121.0(2) ?
    O2 C7 C2 . . 121.1(2) ?
    N1 C7 C2 . . 117.84(17) ?
    N2 C8 C9 . . 120.8(2) ?
    N2 C8 H8 . . 119.6 ?
    C9 C8 H8 . . 119.6 ?
    C10 C9 C8 . . 122.9(2) ?
    C10 C9 H9 . . 118.6 ?
    C8 C9 H9 . . 118.6 ?
    C9 C10 C11 . . 127.6(2) ?
    C9 C10 H10 . . 116.2 ?
    C11 C10 H10 . . 116.2 ?
    C16 C11 C12 . . 117.0(2) ?
    C16 C11 C10 . . 122.8(2) ?
    C12 C11 C10 . . 120.2(2) ?
    C13 C12 C11 . . 121.4(2) ?
    C13 C12 H12 . . 119.3 ?
    C11 C12 H12 . . 119.3 ?
    C14 C13 C12 . . 120.4(3) ?
    C14 C13 H13 . . 119.8 ?
    C12 C13 H13 . . 119.8 ?
    C13 C14 C15 . . 119.0(3) ?
    C13 C14 H14 . . 120.5 ?
    C15 C14 H14 . . 120.5 ?
    C14 C15 C16 . . 120.8(3) ?
    C14 C15 H15 . . 119.6 ?
    C16 C15 H15 . . 119.6 ?
    C11 C16 C15 . . 121.3(2) ?
    C11 C16 H16 . . 119.3 ?
    C15 C16 H16 . . 119.3 ?
loop_
    _geom_hbond_atom_site_label_D
    _geom_hbond_atom_site_label_H
    _geom_hbond_atom_site_label_A
    _geom_hbond_site_symmetry_A
    _geom_hbond_distance_DH
    _geom_hbond_distance_HA
    _geom_hbond_distance_DA
    _geom_hbond_angle_DHA
    _geom_hbond_publ_flag
    N1 H1A O1 . 0.86 1.97 2.6348(19) 133.0 yes
    O1 H1 O2 4_665 0.820 2.099 2.804(3) 143.92 yes
    O1 H1 N2 4_665 0.820 2.359 3.057(3) 143.49 no
