# Supplementary material for: 2-Hydr­oxy-N′-[(1E,2E)-3-phenyl­prop-2-enyl­idene]benzohydrazide
Source: Acta Crystallogr Sect E Struct Rep Online. 2008 Sep 13;64(Pt 10):o1918. doi: 10.1107/S1600536808028481 (PMC2959358; doi:10.1107/S1600536808028481)
Supplement: Supplementary file 2 [file e-64-o1918-Isup2.hkl]

# 
# h,k,l, Fc-squared, Fo-squared, sigma(Fo-squared) and status flag 
# 
data_I
_shelx_title ' 080415b in P2(1)/n' 
_shelx_refln_list_code          4 
_shelx_F_calc_maximum      159.91 
_exptl_crystal_F_000       560.00 
_reflns_d_resolution_high  0.8393 
 
loop_ 
 _symmetry_equiv_pos_as_xyz 
 'x, y, z' 
 '-x+1/2, y+1/2, -z+1/2' 
 '-x, -y, -z' 
 'x-1/2, -y-1/2, z-1/2' 
 
_cell_length_a     4.8892 
_cell_length_b    26.5628 
_cell_length_c    10.7367 
_cell_angle_alpha  90.000 
_cell_angle_beta  102.305 
_cell_angle_gamma  90.000 
 
_shelx_F_squared_multiplier     1.000 
 
loop_ 
 _refln_index_h 
 _refln_index_k 
 _refln_index_l 
 _refln_F_squared_calc 
 _refln_F_squared_meas 
 _refln_F_squared_sigma 
 _refln_observed_status 
   2   0   0      180.30      184.84     10.53 o 
   4   0   0       58.25       50.44     10.89 o 
   1   1   0      277.57      245.88      4.81 o 
   2   1   0       81.86       82.93      5.71 o 
   3   1   0       12.83       13.24      9.37 o 
   4   1   0       26.07       32.50      6.66 o 
   5   1   0        0.00        1.87      4.66 o 
   1   2   0     3178.91     3039.15     21.55 o 
   2   2   0      233.91      224.42      6.61 o 
   3   2   0      127.42      117.11     12.53 o 
   4   2   0        3.18        0.58      6.69 o 
   5   2   0        0.23       -1.58      4.94 o 
   1   3   0      632.49      621.33      5.81 o 
   2   3   0      576.86      547.65     10.04 o 
   3   3   0        6.66        9.23      5.13 o 
   4   3   0       39.59       37.39     11.56 o 
   5   3   0        0.10       -3.04      5.72 o 
   0   4   0     3598.06     3325.58     36.38 o 
   1   4   0      134.21      136.96      2.92 o 
   2   4   0       44.01       52.52      4.15 o 
   3   4   0       25.22       18.71      3.88 o 
   4   4   0       16.32       11.11      6.76 o 
   5   4   0       75.64       71.89     13.61 o 
   1   5   0    25570.04    28448.41    113.04 o 
   2   5   0      116.86      116.05      3.68 o 
   3   5   0       15.52       19.50      4.02 o 
   4   5   0        0.18       -2.45      3.98 o 
   5   5   0       53.47       71.94      9.97 o 
   0   6   0      280.39      274.33      4.83 o 
   1   6   0     4014.14     3808.54     20.15 o 
   2   6   0      820.24      768.22      8.92 o 
   3   6   0       40.75       36.97      3.81 o 
   4   6   0        6.21        4.85      3.66 o 
   5   6   0       21.38       11.27      6.14 o 
   1   7   0      958.55      940.00      8.16 o 
   2   7   0        1.54        4.58      2.22 o 
   3   7   0       23.91       25.54      2.96 o 
   4   7   0        0.04        1.38      3.40 o 
   5   7   0        9.95        5.38      5.87 o 
   0   8   0     1754.62     1516.91     15.36 o 
   1   8   0      603.50      607.05      6.58 o 
   2   8   0      132.92      142.19      4.17 o 
   3   8   0        6.85        5.24      2.17 o 
   4   8   0       35.15       33.23      5.15 o 
   5   8   0        3.59        4.78      5.76 o 
   1   9   0     2296.91     2197.25     14.45 o 
   2   9   0      621.43      615.44     10.74 o 
   3   9   0        4.62        6.18      2.24 o 
   4   9   0       67.51       81.53      8.86 o 
   5   9   0       20.61       12.28      7.63 o 
   0  10   0       11.40       10.93      2.15 o 
   1  10   0        3.32        5.33      1.36 o 
   2  10   0      543.32      522.31      9.26 o 
   3  10   0      119.62      127.03      5.29 o 
   4  10   0      287.14      301.63      9.45 o 
   5  10   0        5.59       13.38      5.97 o 
   1  11   0        5.41        7.49      1.43 o 
   2  11   0      578.75      524.83      7.88 o 
   3  11   0       30.92       28.09      3.27 o 
   4  11   0       13.54       14.24      3.76 o 
   5  11   0        0.03        1.50      4.91 o 
   0  12   0       18.29       19.17      2.36 o 
   1  12   0        3.64        3.79      1.31 o 
   2  12   0       10.90       18.53      2.39 o 
   3  12   0        0.20       -0.42      2.12 o 
   4  12   0        7.08        8.25      3.08 o 
   5  12   0        3.37        2.40      5.56 o 
   1  13   0      610.54      568.37      7.15 o 
   2  13   0        8.26        6.32      1.89 o 
   3  13   0       28.54       36.12      4.68 o 
   4  13   0       22.70       21.36      3.74 o 
   5  13   0        2.40        8.19      5.93 o 
   0  14   0      157.06      163.37      5.51 o 
   1  14   0        3.46        4.05      1.44 o 
   2  14   0       66.97       63.20      3.56 o 
   3  14   0      404.29      404.45      8.71 o 
   4  14   0        0.03       -0.22      3.84 o 
   5  14   0        0.10        4.59      8.52 o 
   1  15   0       43.91       44.04      2.86 o 
   2  15   0       70.39       69.26      3.76 o 
   3  15   0      683.08      699.60     11.32 o 
   4  15   0        3.56        5.78      3.43 o 
   5  15   0        0.01        1.27      8.03 o 
   0  16   0       27.23       28.50      3.12 o 
   1  16   0        1.52        1.17      1.45 o 
   2  16   0      146.42      147.17      6.94 o 
   3  16   0      108.00      101.67      9.87 o 
   4  16   0       11.64        6.51      4.04 o 
   1  17   0        0.50        1.03      1.87 o 
   2  17   0       38.39       36.45      3.87 o 
   3  17   0       70.84       66.22      8.49 o 
   4  17   0        0.55       -2.08      3.80 o 
   0  18   0      134.32      168.32     13.09 o 
   1  18   0        0.77        2.30      2.02 o 
   2  18   0      346.89      342.14     15.08 o 
   3  18   0       14.74       17.88      3.64 o 
   4  18   0       21.00       17.72      5.09 o 
   1  19   0        2.49        4.24      2.87 o 
   2  19   0      567.73      579.17     17.50 o 
   3  19   0        0.39        6.33      3.73 o 
   4  19   0       56.57       66.75     11.37 o 
   0  20   0       25.26       21.21      6.96 o 
   1  20   0       20.63       29.32      7.01 o 
   2  20   0      343.79      359.51     20.31 o 
   3  20   0        7.06       12.97      5.08 o 
   4  20   0       17.03       22.62      5.65 o 
   1  21   0      295.52      298.07      9.94 o 
   2  21   0       72.13       74.82      6.39 o 
   3  21   0       12.68       17.01      8.15 o 
   4  21   0        3.10        5.87      5.92 o 
   0  22   0        7.89        7.64      5.96 o 
   1  22   0        2.30        1.93      3.08 o 
   2  22   0       42.55       36.28      6.29 o 
   3  22   0        0.26        2.28      4.55 o 
   4  22   0        6.34        4.49     13.46 o 
   1  23   0       71.01       67.79      6.30 o 
   2  23   0        0.01       -3.60      3.84 o 
   3  23   0        0.12       -4.14      4.46 o 
   0  24   0       42.10       36.08      9.55 o 
   1  24   0      396.61      427.04     12.64 o 
   2  24   0        0.74       -6.78      6.04 o 
   3  24   0       14.20       17.27     10.14 o 
   1  25   0       11.01       13.18      7.14 o 
   2  25   0        0.40        5.09      4.68 o 
   3  25   0        2.64        3.05      5.11 o 
   0  26   0      139.39      126.38     15.46 o 
   1  26   0       39.50       35.46      6.84 o 
   2  26   0        0.50       -4.57      4.45 o 
   3  26   0        1.58        1.69      5.61 o 
   1  27   0       14.83       13.66      5.54 o 
   2  27   0        0.01       -1.76      4.62 o 
   0  28   0       10.72       15.69      8.86 o 
   1  28   0       15.21       21.25     10.76 o 
   2  28   0        1.03       -1.88      5.35 o 
   1  29   0        2.52        2.89      5.00 o 
   2  29   0        1.06       -0.02      5.42 o 
   0  30   0       25.38       33.03     10.62 o 
   1  30   0        9.04        7.37      6.22 o 
   1  31   0        0.08       -1.52      5.33 o 
  -5   0   1        0.29        3.93      6.88 o 
  -3   0   1       79.24       58.59      9.57 o 
  -1   0   1      164.79      166.59      6.89 o 
   1   0   1       22.62       22.27      2.74 o 
   3   0   1        4.63        6.49      6.05 o 
   5   0   1       26.06       33.95     11.03 o 
  -5   1   1        2.60       -0.01      5.30 o 
  -4   1   1        0.00       -5.40      3.60 o 
  -3   1   1     1332.27     1307.17     41.68 o 
  -2   1   1      184.39      169.26      7.14 o 
  -1   1   1      466.20      474.20      8.15 o 
   1   1   1     2367.38     2288.16     16.19 o 
   2   1   1      176.94      150.01      5.82 o 
   3   1   1      122.93      166.69     12.87 o 
   4   1   1        2.45        3.25      6.46 o 
   5   1   1        0.62        7.63      5.34 o 
  -5   2   1        2.53        0.12      5.35 o 
  -4   2   1       29.14       33.99      6.92 o 
  -3   2   1      254.01      250.84     12.74 o 
  -2   2   1       50.42       57.07     10.61 o 
  -1   2   1     1549.42     1472.16     22.06 o 
   0   2   1       50.61       48.54      5.09 o 
   1   2   1     2425.92     2290.85     18.63 o 
   2   2   1       36.49       31.95      3.40 o 
   3   2   1       33.02       45.06      6.52 o 
   4   2   1        0.08       -3.75      3.97 o 
   5   2   1        3.54        6.97      5.35 o 
  -5   3   1        0.08       -7.22      4.81 o 
  -4   3   1       56.00       57.43      7.96 o 
  -3   3   1      145.34      154.95     10.16 o 
  -2   3   1       28.48       31.22      3.97 o 
  -1   3   1      165.14      158.50      4.07 o 
   0   3   1        0.57        0.12      0.58 o 
   1   3   1     1091.15     1048.46     11.41 o 
   2   3   1       46.85       60.44      6.29 o 
   3   3   1      148.72      145.93      7.61 o 
   4   3   1        1.37        1.56      4.71 o 
   5   3   1       19.65       34.02      7.40 o 
  -5   4   1        0.33       -6.61      4.41 o 
  -4   4   1      206.96      183.67     11.99 o 
  -3   4   1       31.40       36.51      5.76 o 
  -2   4   1      349.92      321.47      6.44 o 
  -1   4   1    12808.35    13186.37     62.24 o 
   0   4   1     5931.56     5753.46     45.16 o 
   1   4   1    15215.85    15581.73     78.35 o 
   2   4   1       28.63       29.29      2.23 o 
   3   4   1       19.46       23.28      3.18 o 
   4   4   1        0.00        0.74      4.33 o 
   5   4   1       17.55       10.42      6.36 o 
  -5   5   1        3.66        7.59     10.06 o 
  -4   5   1       27.08       36.51      7.07 o 
  -3   5   1       20.09       25.90      5.27 o 
  -2   5   1       99.64       99.72      4.00 o 
  -1   5   1     2709.67     2619.84     17.15 o 
   0   5   1       50.32       42.46      2.08 o 
   1   5   1    10688.39    10519.89     45.90 o 
   2   5   1       50.03       49.73      3.12 o 
   3   5   1       76.06       81.67      4.82 o 
   4   5   1       20.61       14.72      5.19 o 
   5   5   1       43.38       40.74     22.34 o 
  -5   6   1       21.85       33.42     10.86 o 
  -4   6   1       19.00       28.63     17.77 o 
  -3   6   1       16.30       14.46      3.53 o 
  -2   6   1     1504.57     1531.29     13.12 o 
  -1   6   1      964.18      948.21      8.13 o 
   0   6   1     1018.84      986.85     11.98 o 
   1   6   1     1914.47     1883.79     13.02 o 
   2   6   1      487.70      482.32      7.00 o 
   3   6   1       29.78       37.38      3.73 o 
   4   6   1       22.18       22.50      4.78 o 
   5   6   1       34.00       27.61      7.46 o 
  -5   7   1        0.12        0.83      5.56 o 
  -4   7   1        4.63        3.75      3.71 o 
  -3   7   1       19.17       18.84      2.67 o 
  -2   7   1      489.38      532.63      7.49 o 
  -1   7   1       10.39        7.40      1.16 o 
   0   7   1       12.43        9.35      1.54 o 
   1   7   1       13.17       13.96      2.46 o 
   2   7   1      626.54      538.50      8.82 o 
   3   7   1       58.58       64.98      5.39 o 
   4   7   1        4.46        5.17      3.79 o 
   5   7   1       10.95       12.82      6.96 o 
  -5   8   1        0.97       -0.15      5.08 o 
  -4   8   1        2.89        7.58      3.64 o 
  -3   8   1       57.09       59.08      3.90 o 
  -2   8   1      136.48      131.17      4.07 o 
  -1   8   1        2.09        1.27      1.21 o 
   0   8   1      121.06      110.14      3.62 o 
   1   8   1      523.36      519.97      6.21 o 
   2   8   1      628.65      610.63      8.17 o 
   3   8   1        7.53       10.53      2.45 o 
   4   8   1       79.46      100.00      7.95 o 
   5   8   1       23.42       23.23      7.46 o 
  -5   9   1        6.04        7.46      6.72 o 
  -4   9   1       36.37       42.09      5.51 o 
  -3   9   1        0.64        2.14      2.42 o 
  -2   9   1     2432.71     2319.32     27.63 o 
  -1   9   1        1.67        0.74      0.93 o 
   0   9   1      374.15      374.91      6.73 o 
   1   9   1      244.52      242.50      4.36 o 
   2   9   1     1859.18     1736.19     14.80 o 
   3   9   1       16.26       14.67      2.77 o 
   4   9   1      307.60      339.13     12.21 o 
   5   9   1        3.59        8.02      5.79 o 
  -5  10   1        4.93        4.19      5.89 o 
  -4  10   1        0.14        5.90      3.59 o 
  -3  10   1       14.04       15.53      2.71 o 
  -2  10   1      464.14      454.72      7.26 o 
  -1  10   1       21.57       22.38      2.24 o 
   0  10   1      525.91      498.01      8.08 o 
   1  10   1        0.42        0.84      1.14 o 
   2  10   1     4903.80     4628.38     27.87 o 
   3  10   1       23.71       26.28      4.07 o 
   4  10   1       46.98       48.89      7.50 o 
   5  10   1        1.75       -0.58      6.82 o 
  -5  11   1        0.44       -2.06      4.81 o 
  -4  11   1       42.10       48.03      4.51 o 
  -3  11   1       15.05       20.93      3.90 o 
  -2  11   1       11.01        9.41      2.85 o 
  -1  11   1      488.61      497.83      5.69 o 
   0  11   1       34.17       36.31      2.84 o 
   1  11   1       28.49       24.27      1.94 o 
   2  11   1        1.63        1.87      1.77 o 
   3  11   1      254.87      274.11      6.93 o 
   4  11   1      109.39      114.36      8.28 o 
   5  11   1        4.92       16.69      6.32 o 
  -5  12   1        4.29        3.80      5.54 o 
  -4  12   1       26.97       26.07      3.85 o 
  -3  12   1       81.22       93.81      4.80 o 
  -2  12   1       23.06       23.37      2.46 o 
  -1  12   1      183.32      193.06      4.42 o 
   0  12   1      127.77      142.05      4.71 o 
   1  12   1       14.79       14.10      1.71 o 
   2  12   1      104.20      121.98      4.42 o 
   3  12   1       99.97       86.90      4.68 o 
   4  12   1       80.05       95.09      7.72 o 
   5  12   1        0.55        0.89      4.30 o 
  -5  13   1        0.07        8.71      6.01 o 
  -4  13   1        0.15        6.30      3.28 o 
  -3  13   1        0.31        4.75      2.45 o 
  -2  13   1        2.91        2.15      1.74 o 
  -1  13   1       16.69       20.45      1.71 o 
   0  13   1        1.68        0.30      1.61 o 
   1  13   1        7.77        6.53      2.11 o 
   2  13   1       98.10       93.11      4.13 o 
   3  13   1      146.99      159.41      8.05 o 
   4  13   1        5.18        8.91      3.89 o 
   5  13   1        0.00        9.59      5.98 o 
  -5  14   1        0.33        6.16      5.51 o 
  -4  14   1       60.31       79.27      6.57 o 
  -3  14   1      744.60      731.92     11.39 o 
  -2  14   1        7.85        6.25      1.98 o 
  -1  14   1      395.42      380.55      5.30 o 
   0  14   1        3.58       11.78      2.68 o 
   1  14   1       19.44       19.65      2.55 o 
   2  14   1       71.79       82.73      4.02 o 
   3  14   1     1210.88     1156.82     14.47 o 
   4  14   1       19.57        9.97      7.92 o 
  -5  15   1        0.31       17.33      9.79 o 
  -4  15   1       10.89       12.09      3.88 o 
  -3  15   1       49.46       46.37      4.05 o 
  -2  15   1       40.87       38.05      3.10 o 
  -1  15   1       40.69       41.53      2.20 o 
   0  15   1       34.10       34.42      5.20 o 
   1  15   1      118.91      110.65      4.69 o 
   2  15   1       24.35       15.34      3.89 o 
   3  15   1      199.06      180.76      7.41 o 
   4  15   1        0.75       -1.30      4.02 o 
  -4  16   1       15.18       19.05      4.97 o 
  -3  16   1       64.74       65.94      5.04 o 
  -2  16   1       36.26       37.16      3.65 o 
  -1  16   1       10.52        9.37      1.46 o 
   0  16   1        1.20        3.08      1.93 o 
   1  16   1        9.99        6.70      2.12 o 
   2  16   1       92.04       95.59      5.25 o 
   3  16   1       49.68       56.98      5.12 o 
   4  16   1        5.61       15.16      6.75 o 
  -4  17   1       10.86       15.74      4.88 o 
  -3  17   1        0.07        0.67      3.15 o 
  -2  17   1        3.51        2.88      2.26 o 
  -1  17   1       59.42       62.34      3.39 o 
   0  17   1        0.01       -1.47      1.93 o 
   1  17   1       14.62       17.65      2.83 o 
   2  17   1       74.38       77.84      5.53 o 
   3  17   1      131.54      118.35      6.57 o 
   4  17   1        2.42        6.28      5.13 o 
  -4  18   1       39.50       51.37      6.64 o 
  -3  18   1        1.45        2.63      3.28 o 
  -2  18   1       37.74       39.07      3.88 o 
  -1  18   1      195.42      217.91     10.15 o 
   0  18   1       12.45       12.02      3.89 o 
   1  18   1       13.82       10.66      3.45 o 
   2  18   1       19.44       24.96      3.70 o 
   3  18   1       86.11       72.05      5.70 o 
   4  18   1       11.51       14.20      5.76 o 
  -4  19   1        5.32       -0.10      6.32 o 
  -3  19   1        0.87        4.03      5.22 o 
  -2  19   1      348.69      311.91     13.14 o 
  -1  19   1       50.77       63.32      7.03 o 
   0  19   1       36.73       41.03      5.92 o 
   1  19   1       50.37       44.20      4.95 o 
   2  19   1      455.27      470.95     10.60 o 
   3  19   1       27.42       29.61      4.91 o 
   4  19   1        2.81        6.37      6.66 o 
  -4  20   1       22.06       31.48      7.19 o 
  -3  20   1       14.94       17.70      5.63 o 
  -2  20   1       51.66       45.54      6.82 o 
  -1  20   1      188.48      176.81     11.34 o 
   0  20   1        1.40       -0.61      3.66 o 
   1  20   1        4.95        3.67      3.06 o 
   2  20   1      255.78      270.28      8.45 o 
   3  20   1        6.08       14.32      3.51 o 
   4  20   1       20.76        6.91      8.13 o 
  -4  21   1        2.30        3.52     15.41 o 
  -3  21   1        0.66        9.79      4.87 o 
  -2  21   1      155.65      152.37     10.47 o 
  -1  21   1       20.66       26.36      5.85 o 
   0  21   1        0.00       -4.39      3.35 o 
   1  21   1       24.85       25.27      4.49 o 
   2  21   1       29.07       27.83      4.82 o 
   3  21   1        0.92        4.34      4.04 o 
  -4  22   1       12.21       17.77     14.25 o 
  -3  22   1        0.92        4.80      6.57 o 
  -2  22   1       11.73       13.77      5.36 o 
  -1  22   1       20.49       22.75      5.49 o 
   0  22   1       12.27       15.13      4.47 o 
   1  22   1        0.34       -0.31      2.94 o 
   2  22   1        4.96        3.91      3.70 o 
   3  22   1        3.63        3.13      5.58 o 
  -3  23   1       12.07       22.38     10.08 o 
  -2  23   1      105.62      125.16     10.33 o 
  -1  23   1      134.75      125.85     10.21 o 
   0  23   1       36.63       35.91      9.33 o 
   1  23   1       59.36       64.70      6.27 o 
   2  23   1       76.30       82.32      7.17 o 
   3  23   1        0.02       -2.14      4.66 o 
  -3  24   1        1.09       10.02      6.99 o 
  -2  24   1        0.69        0.08      4.32 o 
  -1  24   1       29.75       34.38      7.38 o 
   0  24   1        0.00       -1.68      4.00 o 
   1  24   1       69.78       67.68      6.52 o 
   2  24   1        1.21        9.19      4.01 o 
   3  24   1        2.09       -0.35      4.74 o 
  -3  25   1        1.62        1.77      5.46 o 
  -2  25   1        0.48       -1.46      4.15 o 
  -1  25   1      166.05      181.75     13.85 o 
   0  25   1       14.12       18.10      5.43 o 
   1  25   1      161.59      169.59     26.68 o 
   2  25   1       20.26       19.35      6.17 o 
   3  25   1        1.16       -7.42      5.34 o 
  -3  26   1        2.25        5.03      5.98 o 
  -2  26   1        5.63        4.57      5.20 o 
  -1  26   1       19.80       16.48      5.86 o 
   0  26   1      107.75      122.93     10.84 o 
   1  26   1        4.41        3.61      3.67 o 
   2  26   1        2.39        4.99      5.07 o 
   3  26   1        0.71       -4.38      4.93 o 
  -3  27   1        3.49       14.79      6.84 o 
  -2  27   1        3.10        5.85      7.32 o 
  -1  27   1       11.74       22.90      8.74 o 
   0  27   1       51.21       59.06      8.63 o 
   1  27   1        2.33        5.58      3.87 o 
   2  27   1        1.17       10.66      5.62 o 
  -2  28   1        0.85        2.64      5.75 o 
  -1  28   1        6.86        4.86      4.74 o 
   0  28   1      179.17      175.36     12.90 o 
   1  28   1       10.94       15.65      6.05 o 
   2  28   1        0.20       -3.06      5.81 o 
  -2  29   1        1.02        7.93      5.67 o 
  -1  29   1        0.75        1.81      4.78 o 
   0  29   1       11.35       14.45     10.74 o 
   1  29   1       19.47        6.74      5.55 o 
   2  29   1        0.10        8.16      5.58 o 
  -1  30   1        7.18       -2.16      5.46 o 
   0  30   1      140.04      124.76     12.35 o 
   1  30   1       15.14       20.59     10.29 o 
  -1  31   1        5.94       -0.11      5.29 o 
   0  31   1        0.00        4.94      5.52 o 
  -4   0   2      122.09      127.67     15.14 o 
  -2   0   2      524.48      477.80     16.20 o 
   2   0   2      173.98      178.47      9.28 o 
   4   0   2        4.05        6.10      6.86 o 
  -5   1   2        2.24       11.80      6.26 o 
  -4   1   2        0.00       -4.66      4.07 o 
  -3   1   2        9.31       22.60      5.03 o 
  -2   1   2      261.45      277.09      8.80 o 
  -1   1   2        2.50        2.40      1.14 o 
   0   1   2      294.43      299.10      8.84 o 
   1   1   2      193.35      189.16      4.56 o 
   2   1   2       11.74       15.35      3.81 o 
   3   1   2       54.73       57.19      5.52 o 
   4   1   2        2.85        4.44      4.49 o 
   5   1   2        4.60       18.43      6.35 o 
  -5   2   2        0.00        3.05      5.40 o 
  -4   2   2        3.68       -1.19      8.14 o 
  -3   2   2      693.89      692.35     17.07 o 
  -2   2   2     1770.83     1692.42     22.71 o 
  -1   2   2      251.09      236.86      3.66 o 
   0   2   2        0.65        3.43      1.17 o 
   1   2   2      289.18      288.67      5.54 o 
   2   2   2      194.42      193.12      5.24 o 
   3   2   2        8.13        9.26      3.28 o 
   4   2   2       12.91        6.72      4.50 o 
   5   2   2        1.58        8.81      5.44 o 
  -5   3   2        0.11        2.39      5.09 o 
  -4   3   2      151.15      120.96     10.01 o 
  -3   3   2       24.77       22.96      5.03 o 
  -2   3   2      211.06      241.20     10.88 o 
  -1   3   2        8.14        9.19      1.70 o 
   0   3   2        2.38        0.54      1.08 o 
   1   3   2       31.27       23.10      2.17 o 
   2   3   2      347.21      375.93      6.79 o 
   3   3   2        1.32       -0.57      2.03 o 
   4   3   2        5.52       10.96      4.84 o 
   5   3   2        1.70       -0.96      4.90 o 
  -5   4   2        0.35       -1.84      4.98 o 
  -4   4   2       87.98      105.13      9.67 o 
  -3   4   2        4.45        6.30      3.83 o 
  -2   4   2      814.10      777.33     12.07 o 
  -1   4   2       13.35       18.02      2.11 o 
   0   4   2      810.71      793.58      8.27 o 
   1   4   2     1216.33     1195.52     13.45 o 
   2   4   2      125.72      142.37      4.66 o 
   3   4   2        1.19        1.44      2.28 o 
   4   4   2        0.87       -1.31      3.28 o 
   5   4   2       93.80      105.54     14.17 o 
  -5   5   2        4.69        1.32      4.95 o 
  -4   5   2       71.38       66.58      8.42 o 
  -3   5   2      288.53      269.81     15.27 o 
  -2   5   2      399.80      405.49     15.25 o 
  -1   5   2     1389.81     1400.60     12.07 o 
   0   5   2      196.78      181.82      3.33 o 
   1   5   2     7220.82     7151.97     33.57 o 
   2   5   2       15.59       13.31      1.82 o 
   3   5   2        4.11        2.79      2.29 o 
   4   5   2       13.65       17.40      4.44 o 
   5   5   2       54.02       74.52     16.09 o 
  -5   6   2        2.13       -1.87      6.16 o 
  -4   6   2       14.86       21.07      5.77 o 
  -3   6   2       52.09       48.52      6.09 o 
  -2   6   2     2852.26     2769.34     25.45 o 
  -1   6   2      958.37      988.26      9.92 o 
   0   6   2      594.04      560.33     11.07 o 
   1   6   2     1681.67     1688.73     12.00 o 
   2   6   2      210.92      201.90      8.83 o 
   3   6   2        0.00       -1.86      2.11 o 
   4   6   2       39.13       32.51      5.24 o 
   5   6   2       21.85       28.07      7.15 o 
  -5   7   2       57.88       50.18      6.70 o 
  -4   7   2       15.72       10.16      5.26 o 
  -3   7   2        1.21        2.66      5.27 o 
  -2   7   2       83.68      107.54      5.35 o 
  -1   7   2      627.82      598.57      7.64 o 
   0   7   2        0.00       -0.21      0.87 o 
   1   7   2      288.22      306.08      4.84 o 
   2   7   2       73.62       82.42      3.56 o 
   3   7   2        1.32        3.41      2.32 o 
   4   7   2        5.35        7.91      3.98 o 
   5   7   2        1.54       -6.81      4.54 o 
  -5   8   2       97.85       83.46      9.65 o 
  -4   8   2        0.02       -2.59      3.86 o 
  -3   8   2       39.38       46.95      4.19 o 
  -2   8   2     1537.54     1545.40     13.47 o 
  -1   8   2      976.45      939.93      9.97 o 
   0   8   2      104.78       92.85      3.69 o 
   1   8   2      796.56      866.50      8.52 o 
   2   8   2       51.15       53.55      3.08 o 
   3   8   2      117.33      127.89      4.94 o 
   4   8   2       13.77       18.41      6.02 o 
   5   8   2        9.12       10.30      5.88 o 
  -5   9   2       63.30       47.03      6.82 o 
  -4   9   2        2.26       -0.19      4.23 o 
  -3   9   2       62.48       63.38      4.07 o 
  -2   9   2        8.67       10.40      1.92 o 
  -1   9   2      494.25      450.75      6.83 o 
   0   9   2        0.13       -0.49      1.39 o 
   1   9   2      310.57      334.05      5.31 o 
   2   9   2     1504.19     1480.30     13.64 o 
   3   9   2        5.25        1.81      2.34 o 
   4   9   2       70.63       90.46      7.90 o 
   5   9   2        2.50        6.85      5.46 o 
  -5  10   2        3.76        8.12      4.61 o 
  -4  10   2        8.33        9.13      3.86 o 
  -3  10   2       55.34       49.02      3.81 o 
  -2  10   2       91.77       94.98      3.70 o 
  -1  10   2      373.72      370.14      6.91 o 
   0  10   2      670.35      642.65     15.31 o 
   1  10   2      442.84      460.31      6.30 o 
   2  10   2      383.15      340.73      7.72 o 
   3  10   2        9.52       10.95      2.58 o 
   4  10   2      380.67      398.72     13.15 o 
   5  10   2        0.50       -0.60      4.23 o 
  -5  11   2       11.71       10.01      4.98 o 
  -4  11   2       14.14        8.43      3.66 o 
  -3  11   2      187.98      190.91      6.04 o 
  -2  11   2      142.60      151.12      6.05 o 
  -1  11   2     2156.15     2212.92     15.05 o 
   0  11   2        3.93        5.42      2.00 o 
   1  11   2      876.46      937.08      9.39 o 
   2  11   2      595.47      601.77      8.78 o 
   3  11   2       30.96       30.86      3.34 o 
   4  11   2        0.00        0.12      3.99 o 
   5  11   2       11.38       16.09      5.18 o 
  -5  12   2        0.93        2.22      4.59 o 
  -4  12   2       17.03       14.78      3.93 o 
  -3  12   2        7.42        6.10      2.50 o 
  -2  12   2       31.84       31.21      4.09 o 
  -1  12   2       31.83       30.38      2.69 o 
   0  12   2        7.70        3.21      2.40 o 
   1  12   2       10.22        9.27      1.53 o 
   2  12   2        0.74        4.59      2.30 o 
   3  12   2        2.93        3.49      2.38 o 
   4  12   2        5.91        5.25      5.56 o 
  -5  13   2        3.33        7.87      4.50 o 
  -4  13   2       83.24       75.80      6.03 o 
  -3  13   2      236.71      257.26      7.99 o 
  -2  13   2        0.24        1.75      1.71 o 
  -1  13   2      219.73      239.23      8.19 o 
   0  13   2      923.52      978.73     13.62 o 
   1  13   2        2.42        3.53      1.39 o 
   2  13   2      125.99      123.47      4.72 o 
   3  13   2       32.32       36.14      3.93 o 
   4  13   2       26.14       22.79      6.18 o 
  -5  14   2        0.03        1.72      4.61 o 
  -4  14   2        5.11        7.42      3.33 o 
  -3  14   2       12.19       12.33      3.28 o 
  -2  14   2       31.79       35.01      2.89 o 
  -1  14   2      141.53      146.28      4.55 o 
   0  14   2        0.18        2.70      1.90 o 
   1  14   2       15.73       17.77      2.65 o 
   2  14   2       11.23       10.65      2.73 o 
   3  14   2      341.57      331.30      9.08 o 
   4  14   2        0.84        3.65      6.03 o 
  -5  15   2        0.23       -3.41      4.35 o 
  -4  15   2        8.98       16.29      3.97 o 
  -3  15   2        0.23       -1.42      2.64 o 
  -2  15   2       48.44       53.58      3.97 o 
  -1  15   2      193.48      196.06      5.11 o 
   0  15   2      725.28      713.06     12.19 o 
   1  15   2       36.12       33.76      3.34 o 
   2  15   2        0.91        1.22      2.30 o 
   3  15   2      502.05      486.24     11.06 o 
   4  15   2       18.71       22.09      6.40 o 
  -5  16   2        2.00        3.59      7.91 o 
  -4  16   2       40.92       52.20      5.54 o 
  -3  16   2       49.35       49.10      4.70 o 
  -2  16   2        1.02        1.72      2.26 o 
  -1  16   2       14.20        8.69      2.78 o 
   0  16   2     1197.29     1228.44     16.84 o 
   1  16   2        0.83       -1.01      1.87 o 
   2  16   2      280.41      276.81      7.91 o 
   3  16   2      211.59      208.42      7.74 o 
   4  16   2       34.15       30.90      7.01 o 
  -4  17   2        1.08        7.30      4.24 o 
  -3  17   2        2.29        0.21      2.68 o 
  -2  17   2        2.66        2.29      2.28 o 
  -1  17   2      155.88      158.88      6.67 o 
   0  17   2        1.21        1.92      2.94 o 
   1  17   2       29.46       26.93      3.31 o 
   2  17   2      112.87      125.42      6.35 o 
   3  17   2        8.57        4.27      3.09 o 
   4  17   2        4.22       -2.12      4.90 o 
  -4  18   2       29.25       31.53      5.71 o 
  -3  18   2       68.47       59.53      7.69 o 
  -2  18   2        0.65       -0.23      2.69 o 
  -1  18   2      289.32      295.80      9.60 o 
   0  18   2       20.58       16.31      3.36 o 
   1  18   2       53.57       45.89      4.04 o 
   2  18   2      103.66      111.07      6.09 o 
   3  18   2        5.20        5.11      3.20 o 
   4  18   2        0.06        2.90      5.07 o 
  -4  19   2        3.70       -2.80      4.91 o 
  -3  19   2       48.13       62.33      8.01 o 
  -2  19   2      102.80      114.49     10.73 o 
  -1  19   2       70.28       75.80      9.91 o 
   0  19   2       24.98       29.54      3.85 o 
   1  19   2        3.37        1.37      2.35 o 
   2  19   2       51.26       42.24      4.59 o 
   3  19   2        8.75       10.75      6.85 o 
   4  19   2       48.55       36.59      7.47 o 
  -4  20   2        2.02       -0.14      8.30 o 
  -3  20   2       13.18       12.54     12.53 o 
  -2  20   2       60.39       49.19      7.07 o 
  -1  20   2       32.58       32.19      5.94 o 
   0  20   2       59.03       65.43      7.30 o 
   1  20   2        2.63        5.93      2.72 o 
   2  20   2       72.37       68.54      5.44 o 
   3  20   2       10.53        7.21      4.59 o 
   4  20   2       33.57       32.74      7.38 o 
  -4  21   2        6.49        6.82      5.90 o 
  -3  21   2        2.25       -2.28      5.92 o 
  -2  21   2       16.10       21.01      5.30 o 
  -1  21   2       19.94       16.28      5.00 o 
   0  21   2        0.06        0.14      4.01 o 
   1  21   2      211.28      200.11      9.12 o 
   2  21   2        7.92        2.62      2.91 o 
   3  21   2        1.23        3.94      3.33 o 
  -4  22   2        0.09        8.83      6.16 o 
  -3  22   2       23.11       24.08     12.60 o 
  -2  22   2       26.64       18.49      5.49 o 
  -1  22   2       62.34       49.54     12.33 o 
   0  22   2       18.95       26.39     12.23 o 
   1  22   2       51.51       53.49      9.56 o 
   2  22   2        0.19       -2.20      3.17 o 
   3  22   2        1.30        4.02      4.03 o 
  -4  23   2        2.69        6.25      6.39 o 
  -3  23   2        0.83       14.99      5.52 o 
  -2  23   2        0.63        2.18      4.00 o 
  -1  23   2        1.10        2.46      4.10 o 
   0  23   2        9.05        5.76      5.68 o 
   1  23   2      111.44       96.54      7.36 o 
   2  23   2        0.71       -0.94      3.46 o 
   3  23   2        0.22        6.82      4.19 o 
  -3  24   2        1.78        5.55     10.45 o 
  -2  24   2      129.71      109.65     10.31 o 
  -1  24   2      114.15      119.94     10.41 o 
   0  24   2        0.03        1.90     11.96 o 
   1  24   2       29.48       28.76      4.89 o 
   2  24   2        7.49       -0.74      3.68 o 
   3  24   2        1.42       -1.14      3.87 o 
  -3  25   2        3.27       13.96      6.39 o 
  -2  25   2        3.44        3.78      6.63 o 
  -1  25   2       15.71       18.36      5.51 o 
   0  25   2       11.50       12.56      5.31 o 
   1  25   2        3.81        3.32      3.42 o 
   2  25   2        0.11        1.16      3.75 o 
   3  25   2        1.23        2.51      7.81 o 
  -3  26   2       16.69       18.60      8.48 o 
  -2  26   2       12.23        8.41      5.47 o 
  -1  26   2       46.56       59.43      8.26 o 
   0  26   2       12.78       12.72      6.35 o 
   1  26   2        0.58       -2.14      3.12 o 
   2  26   2        1.54       -3.40      3.45 o 
  -3  27   2        0.08       14.68      6.56 o 
  -2  27   2        0.94       -0.31      4.32 o 
  -1  27   2        0.14        3.36      5.00 o 
   0  27   2       15.58       16.24      9.34 o 
   1  27   2        0.49        4.47      3.94 o 
   2  27   2        0.34        3.03      4.13 o 
  -2  28   2        3.92        3.47      6.82 o 
  -1  28   2        6.23        5.10      4.94 o 
   0  28   2       26.12       34.94     11.24 o 
   1  28   2        0.32        0.85      3.96 o 
   2  28   2        0.00        0.31      5.33 o 
  -2  29   2        0.05       -1.51      4.78 o 
  -1  29   2        1.54        2.37      5.30 o 
   0  29   2        6.19       13.06      6.24 o 
   1  29   2        0.04        1.69      3.99 o 
  -1  30   2        0.71        6.59      9.27 o 
   0  30   2        2.74       13.42      6.42 o 
   1  30   2        8.21       17.44      6.69 o 
   0  31   2       18.91       25.14      7.46 o 
  -5   0   3        1.26       -1.59      7.59 o 
  -3   0   3       82.60       95.44     10.99 o 
  -1   0   3      219.02      256.68     10.76 o 
   1   0   3       34.60       29.17      3.50 o 
   3   0   3      200.05      216.99     10.97 o 
   5   0   3        1.57        1.56      7.35 o 
  -5   1   3        5.97        4.95      5.98 o 
  -4   1   3        0.63       -5.88      3.92 o 
  -3   1   3     1035.75     1069.31     26.25 o 
  -2   1   3       20.51       22.69      3.63 o 
  -1   1   3     3154.92     3041.68     32.86 o 
   0   1   3       40.49       41.77      2.72 o 
   1   1   3      632.94      561.37      8.33 o 
   2   1   3       66.15       66.59      4.70 o 
   3   1   3        4.25        2.12      2.53 o 
   4   1   3        0.68        3.92      5.28 o 
   5   1   3        4.05       11.53      6.24 o 
  -5   2   3        1.82       10.07      5.65 o 
  -4   2   3       32.35       24.83      6.26 o 
  -3   2   3      146.43      174.54      8.96 o 
  -2   2   3       41.31       41.23      4.57 o 
  -1   2   3     1074.27      948.80     26.31 o 
   0   2   3     2300.02     2217.87     18.08 o 
   1   2   3      657.59      636.60      8.93 o 
   2   2   3        0.31       -0.53      1.71 o 
   3   2   3      261.10      240.44      9.36 o 
   4   2   3        2.50        1.21      3.94 o 
   5   2   3        1.31        4.63      5.20 o 
  -5   3   3        0.43        0.77      5.65 o 
  -4   3   3       12.68        6.50      4.99 o 
  -3   3   3      103.95       98.52      7.66 o 
  -2   3   3      138.56      157.30     11.87 o 
  -1   3   3     2711.87     2716.30     19.52 o 
   0   3   3      204.06      209.61      3.49 o 
   1   3   3      339.37      326.67      6.48 o 
   2   3   3      627.74      646.16      8.21 o 
   3   3   3       73.86       69.30      6.17 o 
   4   3   3        3.99        8.77      3.81 o 
   5   3   3        5.92       14.32      6.17 o 
  -5   4   3        6.85        4.67      5.88 o 
  -4   4   3       63.81       67.05     16.71 o 
  -3   4   3        0.41       -1.10      5.49 o 
  -2   4   3       26.62       25.78      3.28 o 
  -1   4   3      134.53      120.74      3.92 o 
   0   4   3     3987.66     3848.12     20.41 o 
   1   4   3      463.37      442.81      7.45 o 
   2   4   3      178.27      199.27      6.32 o 
   3   4   3       27.62       28.91      5.74 o 
   4   4   3        0.16        3.57      3.37 o 
   5   4   3        5.54        4.91      5.32 o 
  -5   5   3        3.80        9.07      6.33 o 
  -4   5   3       43.10       40.84     10.97 o 
  -3   5   3       14.67       34.53      7.58 o 
  -2   5   3      139.02      144.63      5.01 o 
  -1   5   3     1031.36     1006.50     10.44 o 
   0   5   3      469.72      484.51      6.18 o 
   1   5   3       15.65       18.25      1.84 o 
   2   5   3      209.39      229.81      4.67 o 
   3   5   3        0.01       -3.68      2.45 o 
   4   5   3       18.66       13.25      5.67 o 
   5   5   3       29.10       27.92      7.28 o 
  -5   6   3       56.07       60.66      9.55 o 
  -4   6   3        6.57        7.47      5.35 o 
  -3   6   3        9.47        4.65      6.93 o 
  -2   6   3     3188.78     3273.09     25.30 o 
  -1   6   3       26.09       21.12      1.83 o 
   0   6   3      172.36      156.25      4.06 o 
   1   6   3      188.62      179.19      4.86 o 
   2   6   3       93.53       87.24      3.31 o 
   3   6   3       12.85       12.39      5.90 o 
   4   6   3       39.00       34.03      5.56 o 
   5   6   3       22.37       23.28      6.99 o 
  -5   7   3        4.02       -2.47      5.65 o 
  -4   7   3        1.23        7.32      5.67 o 
  -3   7   3        0.03        4.48      4.38 o 
  -2   7   3        2.18        5.02      1.89 o 
  -1   7   3      430.48      432.42      6.92 o 
   0   7   3      505.80      508.05      6.62 o 
   1   7   3      126.20      139.64      5.20 o 
   2   7   3      159.05      179.54      4.82 o 
   3   7   3        2.48       -0.11      2.87 o 
   4   7   3       85.57       96.45      8.13 o 
   5   7   3        6.32        4.18      8.92 o 
  -5   8   3       28.58       32.63      5.53 o 
  -4   8   3        7.02       15.50      5.72 o 
  -3   8   3        1.52        2.19      2.82 o 
  -2   8   3      273.46      299.65      6.21 o 
  -1   8   3       55.94       54.32      2.89 o 
   0   8   3     1069.34     1013.47     12.28 o 
   1   8   3      229.64      240.45      4.63 o 
   2   8   3       10.09       12.75      2.09 o 
   3   8   3        8.41        5.60      5.35 o 
   4   8   3        6.15       13.18      4.43 o 
   5   8   3        6.66        4.53     10.07 o 
  -5   9   3        0.74        7.81      4.29 o 
  -4   9   3        0.34       -2.47      3.69 o 
  -3   9   3       22.54       25.48      3.58 o 
  -2   9   3      212.48      243.32      5.73 o 
  -1   9   3      118.43      117.77      5.01 o 
   0   9   3        4.31        4.73      1.51 o 
   1   9   3     1173.64     1256.42     11.19 o 
   2   9   3      255.76      279.47      5.83 o 
   3   9   3        3.53        1.71      3.01 o 
   4   9   3       64.50       52.92     10.11 o 
  -5  10   3        2.32        1.57      4.19 o 
  -4  10   3        3.57        3.25      3.56 o 
  -3  10   3       13.38       18.50      3.30 o 
  -2  10   3      167.83      158.31      5.44 o 
  -1  10   3     1152.15     1202.83     12.39 o 
   0  10   3       16.88       15.38      1.61 o 
   1  10   3        4.14        4.79      1.40 o 
   2  10   3      112.77      125.60      4.43 o 
   3  10   3       51.14       51.01      7.21 o 
   4  10   3        5.48        4.33      4.82 o 
  -5  11   3        8.58        3.49      4.43 o 
  -4  11   3       35.60       42.71      5.77 o 
  -3  11   3       22.61       26.44      3.69 o 
  -2  11   3       17.78       13.87      1.85 o 
  -1  11   3      268.84      284.30      5.95 o 
   0  11   3       94.55       90.71      4.70 o 
   1  11   3       11.51        8.78      2.62 o 
   2  11   3        5.18        4.97      2.03 o 
   3  11   3       21.66        9.91      5.20 o 
   4  11   3       15.42        7.51      4.08 o 
  -5  12   3        2.68        0.30      4.36 o 
  -4  12   3      124.88      121.69      8.87 o 
  -3  12   3      188.06      176.31      7.11 o 
  -2  12   3      118.95      139.46      4.82 o 
  -1  12   3     2140.82     2240.75     18.48 o 
   0  12   3     2478.75     2445.00     39.67 o 
   1  12   3      172.85      203.05      4.62 o 
   2  12   3        2.19        0.81      2.87 o 
   3  12   3      172.28      178.16      8.80 o 
   4  12   3        4.69        3.83      4.75 o 
  -5  13   3        0.07       -0.75      4.30 o 
  -4  13   3       59.47       52.77      5.47 o 
  -3  13   3        3.26        1.91      4.00 o 
  -2  13   3       29.94       39.28      3.22 o 
  -1  13   3       36.77       36.01      3.04 o 
   0  13   3       21.79       20.27      3.06 o 
   1  13   3       55.69       51.42      2.75 o 
   2  13   3        8.84        8.27      2.20 o 
   3  13   3      170.45      149.76     11.67 o 
   4  13   3        0.80       -0.94      4.35 o 
  -5  14   3        3.03        7.78      4.74 o 
  -4  14   3       36.96       29.28      4.61 o 
  -3  14   3        4.67        8.68      3.00 o 
  -2  14   3        3.02        1.33      1.89 o 
  -1  14   3       19.52       23.15      2.54 o 
   0  14   3     1029.90     1047.36     15.17 o 
   1  14   3        7.40        9.15      2.39 o 
   2  14   3       69.25       79.30      5.00 o 
   3  14   3      140.28      142.54     10.75 o 
   4  14   3        7.41        7.77      5.33 o 
  -5  15   3        2.13       -0.05      4.43 o 
  -4  15   3        0.02        5.06      3.31 o 
  -3  15   3        0.11       -0.62      2.63 o 
  -2  15   3        5.73        1.47      1.88 o 
  -1  15   3       13.69       13.47      3.61 o 
   0  15   3      492.18      475.67     12.56 o 
   1  15   3       12.91       17.52      3.77 o 
   2  15   3        7.78        6.87      2.81 o 
   3  15   3       47.81       55.25     17.78 o 
   4  15   3        9.15       16.24      6.26 o 
  -5  16   3        1.74       13.13      5.52 o 
  -4  16   3        2.57        2.49      3.33 o 
  -3  16   3       19.08       17.96      6.26 o 
  -2  16   3        2.75        1.06      1.86 o 
  -1  16   3      177.92      176.68      6.93 o 
   0  16   3      280.35      283.92      8.45 o 
   1  16   3        2.54        2.16      2.96 o 
   2  16   3       45.46       45.64      4.44 o 
   3  16   3        0.46       -0.02      5.33 o 
   4  16   3        3.70        5.18      5.17 o 
  -4  17   3        4.89       -0.89      3.39 o 
  -3  17   3      108.97       86.69      6.88 o 
  -2  17   3        4.30        5.85      2.51 o 
  -1  17   3       48.63       47.68      4.77 o 
   0  17   3       98.84      103.90      6.06 o 
   1  17   3       80.87       76.44      5.69 o 
   2  17   3        7.20        7.55      3.15 o 
   3  17   3        4.43        3.03      4.39 o 
   4  17   3        6.07        3.92      5.21 o 
  -4  18   3       18.43       13.29      6.12 o 
  -3  18   3       44.37       36.60      7.90 o 
  -2  18   3        0.09        1.78      2.26 o 
  -1  18   3       49.47       56.75      5.19 o 
   0  18   3       27.35       27.35      4.00 o 
   1  18   3        1.11        2.05      2.63 o 
   2  18   3       69.53       72.46      5.48 o 
   3  18   3        0.06        1.28      5.94 o 
   4  18   3       12.64       14.84      5.99 o 
  -4  19   3       12.54        6.79      5.70 o 
  -3  19   3       18.54        5.90      9.12 o 
  -2  19   3        0.00        1.62      2.25 o 
  -1  19   3      127.28      131.60      7.09 o 
   0  19   3        1.86        1.77      2.77 o 
   1  19   3        0.77       -1.10      2.27 o 
   2  19   3       98.82       98.75      6.14 o 
   3  19   3        9.32       12.67      6.38 o 
   4  19   3        3.54        1.92      5.27 o 
  -4  20   3        8.87        8.14      5.78 o 
  -3  20   3        0.58        0.90      4.18 o 
  -2  20   3        1.42        1.87      3.73 o 
  -1  20   3        0.07        3.54      3.83 o 
   0  20   3        0.93        0.93      2.74 o 
   1  20   3      127.80      131.01      6.44 o 
   2  20   3       13.98       13.53      4.24 o 
   3  20   3        0.85       12.02     10.06 o 
  -4  21   3        0.06        2.69      5.64 o 
  -3  21   3        3.04        1.68      4.16 o 
  -2  21   3        2.37        6.62      3.93 o 
  -1  21   3       28.96       24.76     13.23 o 
   0  21   3       11.81        8.45      4.62 o 
   1  21   3      177.97      186.03      7.62 o 
   2  21   3        0.08       -0.88      2.84 o 
   3  21   3        5.05        5.19      4.90 o 
  -4  22   3        9.81        0.39      5.68 o 
  -3  22   3        2.95       -0.51      4.32 o 
  -2  22   3      154.82      157.83     12.49 o 
  -1  22   3        1.81        1.27      3.91 o 
   0  22   3       15.50        9.13      7.90 o 
   1  22   3       81.66       67.00      6.68 o 
   2  22   3        0.93        5.11      3.52 o 
   3  22   3        0.35        0.62      4.81 o 
  -3  23   3        2.67       -6.09      4.31 o 
  -2  23   3        9.99        7.07     11.81 o 
  -1  23   3        0.35        3.52      4.20 o 
   0  23   3        0.03       -1.46      3.80 o 
   1  23   3       27.15       30.87      4.98 o 
   2  23   3        0.75       -3.27      3.42 o 
   3  23   3        2.35        3.71      6.88 o 
  -3  24   3        2.06        2.22      5.19 o 
  -2  24   3        0.15       -0.64      4.09 o 
  -1  24   3        5.12        7.18      4.40 o 
   0  24   3        1.20        7.02      4.36 o 
   1  24   3       72.97       76.28      7.34 o 
   2  24   3        7.60        3.52      3.93 o 
   3  24   3        1.70       -0.88      6.32 o 
  -3  25   3        0.61        6.22      5.38 o 
  -2  25   3        0.79        0.40      3.89 o 
  -1  25   3       17.65        7.22      4.83 o 
   0  25   3        0.93       -3.91      3.37 o 
   1  25   3        0.30        0.44      3.35 o 
   2  25   3       14.90       14.68      4.64 o 
  -3  26   3        3.33       11.65      7.30 o 
  -2  26   3       10.22        6.44     10.09 o 
  -1  26   3        0.41        1.45      4.45 o 
   0  26   3        4.31        2.05      4.37 o 
   1  26   3        0.00       -1.54      3.56 o 
   2  26   3       30.64       29.65      8.97 o 
  -2  27   3        1.59        1.38      4.79 o 
  -1  27   3        4.13        1.44      6.26 o 
   0  27   3       62.59       85.93      9.82 o 
   1  27   3        0.01       -3.59      3.63 o 
   2  27   3        0.21       -2.11      3.86 o 
  -2  28   3        0.76        0.16      6.82 o 
  -1  28   3       34.52       32.53      9.90 o 
   0  28   3       14.50        8.14      5.83 o 
   1  28   3        0.02        0.58      4.30 o 
   2  28   3        0.21       -6.06      4.04 o 
  -2  29   3        1.46       -5.98      4.87 o 
  -1  29   3       11.63        9.56      5.57 o 
   0  29   3       11.74        4.35      5.49 o 
   1  29   3        8.64        8.97      4.92 o 
  -1  30   3        2.62       -1.42      5.47 o 
   0  30   3       28.47       44.91      8.20 o 
  -4   0   4      535.84      521.66     25.47 o 
  -2   0   4      579.75      584.05     13.83 o 
   0   0   4      262.26      258.39     16.80 o 
   2   0   4       52.75       58.45      8.60 o 
   4   0   4       26.15       12.20      7.64 o 
  -5   1   4        7.79        7.91      7.14 o 
  -4   1   4        3.30       17.28      7.79 o 
  -3   1   4       79.14       79.69      7.52 o 
  -2   1   4        9.31        6.89      1.94 o 
  -1   1   4      116.29      128.51     12.41 o 
   0   1   4      636.29      590.75      7.97 o 
   1   1   4       28.77       23.89      2.50 o 
   2   1   4        2.53        2.28      2.07 o 
   3   1   4      152.20      158.74      7.51 o 
   4   1   4        0.06        6.23      4.74 o 
   5   1   4        0.00        5.88      5.94 o 
  -5   2   4        2.10       -2.64      8.93 o 
  -4   2   4      133.29      136.70     10.72 o 
  -3   2   4       39.60       54.34      8.37 o 
  -2   2   4       14.22       14.16      2.74 o 
  -1   2   4     2813.57     2813.67     31.08 o 
   0   2   4      611.94      614.35      9.20 o 
   1   2   4      325.62      325.01      6.86 o 
   2   2   4      688.90      698.51     11.93 o 
   3   2   4       16.67       14.95      3.38 o 
   4   2   4        2.96        6.74      3.86 o 
   5   2   4        0.77        7.19      6.04 o 
  -5   3   4        1.85       -0.36      5.69 o 
  -4   3   4       19.84       20.83      5.82 o 
  -3   3   4      161.73      165.69      9.73 o 
  -2   3   4      767.31      821.61     13.67 o 
  -1   3   4     1305.73     1349.14     15.91 o 
   0   3   4     1192.79     1236.81     10.01 o 
   1   3   4       87.90       86.44      4.68 o 
   2   3   4        5.89        5.80      3.07 o 
   3   3   4       30.57       30.71      4.65 o 
   4   3   4        8.01        4.10      6.06 o 
  -5   4   4        4.47        1.80      8.70 o 
  -4   4   4       27.61       24.27      6.36 o 
  -3   4   4       10.03       10.49      6.14 o 
  -2   4   4      229.43      230.68      7.32 o 
  -1   4   4       61.60       65.03      3.93 o 
   0   4   4       39.86       35.19      2.37 o 
   1   4   4       13.88       14.48      2.21 o 
   2   4   4      613.63      617.88     11.31 o 
   3   4   4        1.53        1.46      2.68 o 
   4   4   4        1.56        1.96      3.39 o 
  -5   5   4        7.46       14.15      8.07 o 
  -4   5   4        0.49       -3.08      8.09 o 
  -3   5   4      326.62      351.40     12.75 o 
  -2   5   4      635.11      641.38     11.90 o 
  -1   5   4       87.38       82.61      4.28 o 
   0   5   4        0.29       -1.22      0.81 o 
   1   5   4      146.83      160.15      3.95 o 
   2   5   4      103.30      110.21      6.33 o 
   3   5   4       22.30       15.85      4.70 o 
   4   5   4        0.22        3.57      3.34 o 
  -5   6   4       44.22       50.68      9.09 o 
  -4   6   4        5.41       -0.43      7.43 o 
  -3   6   4       38.58       41.68      5.91 o 
  -2   6   4      872.73      913.93     12.59 o 
  -1   6   4       27.18       27.15      2.49 o 
   0   6   4      261.68      257.49      4.66 o 
   1   6   4        3.05        2.61      1.20 o 
   2   6   4      292.23      290.06      9.06 o 
   3   6   4        0.94        2.08      2.66 o 
   4   6   4       11.05        9.82      4.01 o 
  -5   7   4       12.83       11.66      8.96 o 
  -4   7   4        5.78        4.61      4.94 o 
  -3   7   4       85.83      113.40      9.64 o 
  -2   7   4       97.45       95.96      4.84 o 
  -1   7   4       82.53       93.24      3.29 o 
   0   7   4       77.12       74.30      2.81 o 
   1   7   4      518.01      512.48      6.72 o 
   2   7   4       47.49       55.00      7.94 o 
   3   7   4       12.34        8.92      3.28 o 
   4   7   4       18.71       15.61      4.55 o 
  -5   8   4       54.78       64.63     10.01 o 
  -4   8   4        1.51       -0.10      4.46 o 
  -3   8   4      219.40      229.89      8.80 o 
  -2   8   4     1005.48     1095.89     12.43 o 
  -1   8   4      232.01      215.96      4.60 o 
   0   8   4       22.54       23.91      2.16 o 
   1   8   4     2016.30     2100.24     15.52 o 
   2   8   4       73.48       77.83      5.64 o 
   3   8   4        1.10       -1.55      2.67 o 
   4   8   4        0.90       -1.39      5.35 o 
  -5   9   4        0.97       -0.38      3.97 o 
  -4   9   4       12.25       13.19      5.94 o 
  -3   9   4      318.56      329.57     12.07 o 
  -2   9   4        6.45        4.32      1.89 o 
  -1   9   4       14.99       19.15      2.61 o 
   0   9   4       32.75       33.90      2.40 o 
   1   9   4      638.53      630.86      8.04 o 
   2   9   4       49.91       54.24      8.15 o 
   3   9   4        1.89        0.19      2.90 o 
   4   9   4       12.00       10.89      5.75 o 
  -5  10   4        6.14        0.46      4.26 o 
  -4  10   4        2.53       -1.50      3.14 o 
  -3  10   4        3.00        0.50      2.33 o 
  -2  10   4       56.29       56.33      3.55 o 
  -1  10   4      265.45      269.37      6.12 o 
   0  10   4      181.88      190.17      6.68 o 
   1  10   4      103.70      100.48      3.64 o 
   2  10   4       10.36       15.47      3.36 o 
   3  10   4        1.82        4.68      3.18 o 
   4  10   4       41.65       35.37     10.96 o 
  -5  11   4        0.02       -3.23      5.48 o 
  -4  11   4       36.67       30.29      5.06 o 
  -3  11   4       10.81       13.15      3.33 o 
  -2  11   4       86.72       98.18      4.39 o 
  -1  11   4      229.90      229.86      5.69 o 
   0  11   4      298.71      294.16      5.75 o 
   1  11   4       92.73       99.94      4.30 o 
   2  11   4       57.74       68.23      9.11 o 
   3  11   4       14.82       15.84      3.98 o 
   4  11   4        2.26        5.16      4.75 o 
  -5  12   4        4.15        1.79      4.43 o 
  -4  12   4       33.21       27.22      4.48 o 
  -3  12   4       55.87       65.50      5.20 o 
  -2  12   4       47.28       51.85      3.56 o 
  -1  12   4       23.97       29.24      2.73 o 
   0  12   4       43.27       38.98      4.14 o 
   1  12   4       29.64       28.64      2.91 o 
   2  12   4        8.99        5.19      2.55 o 
   3  12   4       23.02       19.24      5.24 o 
   4  12   4        3.34        3.97      4.82 o 
  -5  13   4        6.61       10.28      5.03 o 
  -4  13   4       46.83       36.26      6.83 o 
  -3  13   4       70.56       63.22      5.17 o 
  -2  13   4        0.40        1.55      1.87 o 
  -1  13   4       36.27       40.38      3.12 o 
   0  13   4      135.37      151.34      6.02 o 
   1  13   4       51.76       56.23      3.97 o 
   2  13   4        0.07        0.15      2.75 o 
   3  13   4        1.02        4.48      4.22 o 
   4  13   4        0.83        0.70      4.61 o 
  -5  14   4        3.03       -2.60      4.44 o 
  -4  14   4        8.51        6.00      3.69 o 
  -3  14   4       12.77       12.74      4.90 o 
  -2  14   4       57.26       62.79      3.93 o 
  -1  14   4       11.79       12.53      2.95 o 
   0  14   4        1.01       -0.53      2.17 o 
   1  14   4       10.80       11.58      3.63 o 
   2  14   4       29.54       30.16      4.44 o 
   3  14   4        5.99       19.59     10.18 o 
   4  14   4        0.58        7.33      5.72 o 
  -5  15   4        3.90        8.13      5.00 o 
  -4  15   4        6.11        3.75      3.29 o 
  -3  15   4        1.94        3.18      2.68 o 
  -2  15   4        0.96        0.45      1.89 o 
  -1  15   4       25.40       19.59      3.53 o 
   0  15   4       31.28       33.21      4.52 o 
   1  15   4       18.61       13.43      2.89 o 
   2  15   4        4.73        6.38      3.29 o 
   3  15   4        6.00        1.68      4.25 o 
   4  15   4        4.61        0.70      7.03 o 
  -4  16   4       55.24       59.22     10.03 o 
  -3  16   4      111.32       98.80      7.35 o 
  -2  16   4       62.76       63.55      4.67 o 
  -1  16   4       46.90       47.67      4.81 o 
   0  16   4      439.31      440.01     15.38 o 
   1  16   4       36.70       38.06      7.48 o 
   2  16   4        0.11       -4.73      4.06 o 
   3  16   4       37.66       42.63     14.23 o 
   4  16   4        0.12        3.82      9.10 o 
  -4  17   4       22.97       25.91      5.36 o 
  -3  17   4        0.53       -4.05      2.85 o 
  -2  17   4        2.17        1.51      2.22 o 
  -1  17   4       39.94       47.37      4.94 o 
   0  17   4        1.73        4.02      2.75 o 
   1  17   4       36.28       43.66      4.23 o 
   2  17   4       73.08       68.42      8.45 o 
   3  17   4        3.68       14.80      9.35 o 
   4  17   4        0.86        9.44      5.67 o 
  -4  18   4        0.11       -3.61      3.73 o 
  -3  18   4      141.83      119.26     10.97 o 
  -2  18   4        9.41        6.23      2.55 o 
  -1  18   4      137.77      147.41      7.52 o 
   0  18   4        6.01       -1.07      2.64 o 
   1  18   4       70.01       69.48      5.13 o 
   2  18   4       13.31       19.13      4.89 o 
   3  18   4        1.91        3.82      4.80 o 
  -4  19   4       14.25       23.47      6.62 o 
  -3  19   4        4.01        1.78      3.22 o 
  -2  19   4        6.04        6.82      2.46 o 
  -1  19   4       76.04       89.10      7.82 o 
   0  19   4        8.72        8.29      4.01 o 
   1  19   4       11.05        9.03      3.11 o 
   2  19   4        0.77       -2.77      2.92 o 
   3  19   4        1.84       -2.53      4.46 o 
  -4  20   4        0.89        1.45      5.26 o 
  -3  20   4        0.12        3.28      4.44 o 
  -2  20   4       23.80       24.66      3.33 o 
  -1  20   4        0.27       -1.99      2.80 o 
   0  20   4        2.61        3.74      3.19 o 
   1  20   4       40.88       40.42      4.46 o 
   2  20   4        0.58        0.23      3.37 o 
   3  20   4        0.75        0.83      8.80 o 
  -4  21   4        0.33        3.46      5.75 o 
  -3  21   4       21.60       17.53      5.86 o 
  -2  21   4        4.05       -1.27      3.36 o 
  -1  21   4       12.90       14.00      5.17 o 
   0  21   4        6.33        5.70      3.44 o 
   1  21   4        8.88        2.61      2.80 o 
   2  21   4        0.34       -1.20      3.72 o 
   3  21   4        4.04       -0.26      4.96 o 
  -4  22   4        0.68       -5.19      4.54 o 
  -3  22   4        0.01       -3.04      4.29 o 
  -2  22   4       12.01        4.39      9.89 o 
  -1  22   4        0.16       -1.37      3.51 o 
   0  22   4       26.63       29.91      5.97 o 
   1  22   4        8.87       13.49      3.38 o 
   2  22   4       18.27       16.85      4.77 o 
   3  22   4        1.06       -0.25      4.89 o 
  -3  23   4        0.04        0.41      4.78 o 
  -2  23   4        0.40       -3.54      3.91 o 
  -1  23   4        3.90        1.53      4.09 o 
   0  23   4        3.52        5.56      4.47 o 
   1  23   4       33.12       28.73      5.06 o 
   2  23   4        3.58        5.04     12.16 o 
   3  23   4        0.30        9.96      7.57 o 
  -3  24   4        0.06        2.58      4.95 o 
  -2  24   4       22.39       20.59      5.80 o 
  -1  24   4       11.68       18.94      5.60 o 
   0  24   4        2.50        4.47      4.69 o 
   1  24   4        0.52        2.81      3.42 o 
   2  24   4        2.21        3.90      4.93 o 
  -3  25   4        0.12        0.73      6.13 o 
  -2  25   4        0.66        5.33      4.91 o 
  -1  25   4        4.24        1.97      4.08 o 
   0  25   4        2.28        4.31      4.13 o 
   1  25   4        6.02        6.62      7.69 o 
   2  25   4       10.46        7.35      7.87 o 
  -3  26   4       35.75       29.15     12.17 o 
  -2  26   4        0.00       -2.20      4.61 o 
  -1  26   4       13.76        8.31      5.42 o 
   0  26   4        9.28       25.21      6.01 o 
   1  26   4        3.22        7.97      6.58 o 
   2  26   4       13.90       28.20      7.91 o 
  -2  27   4        0.24        0.96      5.72 o 
  -1  27   4        2.13       -3.00      4.57 o 
   0  27   4        2.17        0.78      8.35 o 
   1  27   4        0.21        1.72      4.14 o 
  -2  28   4        3.10       -5.13      5.80 o 
  -1  28   4        0.30        6.67      6.59 o 
   0  28   4       20.27       15.19      6.22 o 
   1  28   4        1.35        2.21      4.08 o 
  -1  29   4        0.03       -1.67      5.20 o 
   0  29   4        0.11        8.83      7.76 o 
   1  29   4        0.55        0.94      4.29 o 
  -5   0   5       13.15       21.89     11.06 o 
  -3   0   5       25.47       17.11      6.22 o 
  -1   0   5       38.29       42.67      6.59 o 
   1   0   5       23.56       17.17      3.51 o 
   3   0   5      229.38      216.68     19.05 o 
  -5   1   5        6.93        1.30      5.77 o 
  -4   1   5       71.30       67.80      8.80 o 
  -3   1   5        1.48        1.99      4.23 o 
  -2   1   5       42.79       41.41      3.65 o 
  -1   1   5      438.35      510.72     12.76 o 
   0   1   5      224.42      225.28      7.21 o 
   1   1   5      140.71      146.89      5.14 o 
   2   1   5        0.06        1.21      2.54 o 
   3   1   5        1.63        0.57      2.62 o 
   4   1   5        0.01        5.61      3.85 o 
  -5   2   5       39.75       36.33     11.28 o 
  -4   2   5       96.66      100.83      9.95 o 
  -3   2   5        1.15       -2.40      7.03 o 
  -2   2   5        2.30       -0.56      1.56 o 
  -1   2   5     2823.77     2982.18     25.44 o 
   0   2   5      614.80      639.96     12.92 o 
   1   2   5       56.40       60.45      3.83 o 
   2   2   5        9.46       13.45      2.84 o 
   3   2   5      192.28      200.18      9.76 o 
   4   2   5        4.65        1.16      3.42 o 
  -5   3   5        2.01       -5.68      5.30 o 
  -4   3   5      131.38      160.57     38.42 o 
  -3   3   5       11.19       10.34      7.20 o 
  -2   3   5       58.72       53.76      4.87 o 
  -1   3   5        3.32       10.08      2.56 o 
   0   3   5        8.46       11.72      1.63 o 
   1   3   5      191.56      194.90      5.89 o 
   2   3   5      222.64      229.31      7.49 o 
   3   3   5       35.78       29.44      4.72 o 
   4   3   5        2.43        6.61      4.05 o 
  -5   4   5        8.99        6.55      6.56 o 
  -4   4   5        0.16        3.72      4.03 o 
  -3   4   5      341.40      341.79     13.25 o 
  -2   4   5      150.76      185.60      6.31 o 
  -1   4   5       91.21      103.65      5.11 o 
   0   4   5      245.40      237.07      4.19 o 
   1   4   5      177.14      190.57      8.14 o 
   2   4   5      319.12      296.46      8.40 o 
   3   4   5        5.16        9.47      3.62 o 
   4   4   5        3.60        3.69      3.83 o 
  -5   5   5       59.40       64.05      9.92 o 
  -4   5   5       19.38       28.41      8.54 o 
  -3   5   5      160.62      148.77      9.61 o 
  -2   5   5        1.47        1.85      2.03 o 
  -1   5   5       22.00       23.59      3.09 o 
   0   5   5        1.61        0.55      1.04 o 
   1   5   5      174.36      160.11      5.25 o 
   2   5   5       11.32        8.41      4.50 o 
   3   5   5        0.58       -0.46      3.67 o 
   4   5   5       28.83       33.23      7.05 o 
  -5   6   5       30.21       51.53     12.35 o 
  -4   6   5       24.48       28.56      6.56 o 
  -3   6   5        0.61        1.87      3.57 o 
  -2   6   5       49.78       46.51      4.54 o 
  -1   6   5      139.19      132.56      5.54 o 
   0   6   5      814.16      835.90      8.28 o 
   1   6   5        3.65        5.46      1.33 o 
   2   6   5       17.99       11.32      3.27 o 
   3   6   5        0.02       -0.41      2.74 o 
   4   6   5        0.66        4.08      3.59 o 
  -5   7   5       42.59       48.12      9.05 o 
  -4   7   5        0.99        3.18      4.54 o 
  -3   7   5        5.50        6.00      4.99 o 
  -2   7   5      424.12      435.36     10.69 o 
  -1   7   5       43.45       47.45      3.30 o 
   0   7   5      117.50      121.92      3.79 o 
   1   7   5      622.20      629.18     20.23 o 
   2   7   5        7.54        1.91      3.08 o 
   3   7   5        1.04       -1.72      2.74 o 
   4   7   5       44.41       38.17      6.00 o 
  -5   8   5       17.98        5.95      6.10 o 
  -4   8   5        0.13        4.22      4.55 o 
  -3   8   5       32.70       40.11      6.46 o 
  -2   8   5       18.84       10.22      3.54 o 
  -1   8   5      140.99      145.43      4.92 o 
   0   8   5      127.32      114.28      3.75 o 
   1   8   5        2.19        2.96      1.59 o 
   2   8   5       14.03        8.55      3.95 o 
   3   8   5        6.10        6.97      3.21 o 
   4   8   5        2.01        4.09      3.87 o 
  -5   9   5        7.98        0.63      4.07 o 
  -4   9   5        9.26        5.43     10.06 o 
  -3   9   5        0.62        0.91      2.87 o 
  -2   9   5       38.51       38.35      4.83 o 
  -1   9   5      175.60      174.16      4.63 o 
   0   9   5        8.84       11.67      1.78 o 
   1   9   5       71.50       69.25      3.81 o 
   2   9   5        0.06       -2.33      2.13 o 
   3   9   5        0.21       -0.36      2.99 o 
   4   9   5        0.87        3.37      3.86 o 
  -5  10   5        0.14       -3.59      3.73 o 
  -4  10   5        0.64        4.15      3.61 o 
  -3  10   5       13.22        7.19      2.76 o 
  -2  10   5      295.09      270.01      7.56 o 
  -1  10   5      289.11      275.89      5.63 o 
   0  10   5      258.75      250.00      5.36 o 
   1  10   5       11.99       11.79      1.99 o 
   2  10   5       11.11        5.99      4.79 o 
   3  10   5        0.51       -0.75      2.95 o 
   4  10   5        1.64        6.71      5.51 o 
  -5  11   5       12.85        7.55      4.67 o 
  -4  11   5       13.89       10.89      3.94 o 
  -3  11   5       69.92       64.93      5.25 o 
  -2  11   5      123.90      117.89      5.64 o 
  -1  11   5       18.58       18.14      2.17 o 
   0  11   5       65.40       52.05      4.23 o 
   1  11   5       60.68       56.43      3.28 o 
   2  11   5        5.88        6.53      3.07 o 
   3  11   5       37.07       25.63     11.06 o 
   4  11   5        0.02        6.70      5.47 o 
  -5  12   5        0.15        6.90      4.62 o 
  -4  12   5       42.05       32.54      5.39 o 
  -3  12   5      110.17      122.06      6.63 o 
  -2  12   5       60.80       62.42      5.75 o 
  -1  12   5      138.55      141.73      5.22 o 
   0  12   5        4.52        8.26      2.05 o 
   1  12   5       12.97       10.87      2.57 o 
   2  12   5      201.99      206.31     12.13 o 
   3  12   5        3.96        0.27      4.49 o 
   4  12   5        0.28       -0.12      6.75 o 
  -5  13   5        0.28       -4.39      4.08 o 
  -4  13   5       42.92       44.38      5.37 o 
  -3  13   5        0.26        1.17      2.65 o 
  -2  13   5       19.49       12.30      3.22 o 
  -1  13   5        6.85        6.21      2.22 o 
   0  13   5        0.29       -0.87      2.15 o 
   1  13   5       49.93       54.38      4.27 o 
   2  13   5      135.34      143.78     10.74 o 
   3  13   5       53.36       56.83      9.15 o 
   4  13   5        0.98        5.50      5.44 o 
  -5  14   5        4.62        5.45      4.82 o 
  -4  14   5        0.77       -1.29      3.18 o 
  -3  14   5       14.93       15.78      3.53 o 
  -2  14   5       61.77       63.53      4.77 o 
  -1  14   5       83.23       89.40      5.90 o 
   0  14   5        3.43        3.48      2.55 o 
   1  14   5       50.07       54.27      5.43 o 
   2  14   5       18.27       13.90      4.63 o 
   3  14   5        4.98       16.10      7.10 o 
   4  14   5        0.76        1.38      6.82 o 
  -4  15   5        2.47       -1.13      3.30 o 
  -3  15   5       18.68        8.88      3.26 o 
  -2  15   5        0.35       -3.75      2.50 o 
  -1  15   5       86.60       83.97      6.33 o 
   0  15   5      363.65      382.42     10.09 o 
   1  15   5       14.67       22.25      3.33 o 
   2  15   5        9.38        1.67      5.54 o 
   3  15   5       29.29       39.41     24.38 o 
   4  15   5        0.82        5.94      5.78 o 
  -4  16   5       15.00       21.16      5.07 o 
  -3  16   5       34.06       36.41      5.18 o 
  -2  16   5       11.86       12.51      4.07 o 
  -1  16   5       15.38       12.28      3.31 o 
   0  16   5        0.16       -0.37      2.72 o 
   1  16   5       13.95       12.79      3.04 o 
   2  16   5       13.13        9.18      4.66 o 
   3  16   5        1.66       -5.78      3.85 o 
  -4  17   5       11.58       12.97      8.63 o 
  -3  17   5      128.01      105.24      7.97 o 
  -2  17   5        4.07       11.10      3.49 o 
  -1  17   5       13.49       10.81      3.44 o 
   0  17   5      223.45      228.57     12.45 o 
   1  17   5       30.63       26.43      3.60 o 
   2  17   5       67.55       54.57      7.99 o 
   3  17   5        0.64        0.04      4.27 o 
  -4  18   5        0.43        5.26      4.21 o 
  -3  18   5       15.48       22.70      5.75 o 
  -2  18   5        2.25       -1.83      3.12 o 
  -1  18   5       23.53       26.73      6.18 o 
   0  18   5       27.28       37.23      4.85 o 
   1  18   5       15.94       13.81      3.32 o 
   2  18   5       29.28       19.76      9.06 o 
   3  18   5       10.49        4.57      5.38 o 
  -4  19   5        8.87       -5.80      4.61 o 
  -3  19   5        5.06        4.23      3.57 o 
  -2  19   5        6.25        9.35      3.73 o 
  -1  19   5       10.90       13.03      3.66 o 
   0  19   5       28.77       36.37      4.72 o 
   1  19   5       19.58       12.84      3.37 o 
   2  19   5       18.85       24.09      6.06 o 
   3  19   5        5.82       -2.07      4.55 o 
  -4  20   5        0.01        0.49      5.69 o 
  -3  20   5       20.49       13.37      4.49 o 
  -2  20   5      123.77      123.59      5.66 o 
  -1  20   5        2.67        5.10      3.22 o 
   0  20   5        8.71        7.78      3.60 o 
   1  20   5       80.17       74.97      5.75 o 
   2  20   5       19.30       18.18      6.16 o 
   3  20   5        1.51        1.62      5.13 o 
  -4  21   5        3.11        9.17      5.89 o 
  -3  21   5        5.26       16.66      7.44 o 
  -2  21   5       24.30       15.68     12.70 o 
  -1  21   5        2.11        1.07      4.46 o 
   0  21   5        2.62        3.92      3.35 o 
   1  21   5        9.17        8.78      3.28 o 
   2  21   5       18.93       22.18      6.26 o 
   3  21   5        1.58        0.07      5.53 o 
  -3  22   5        2.94        2.87      4.86 o 
  -2  22   5      296.31      290.42     14.27 o 
  -1  22   5        9.62       12.73      4.81 o 
   0  22   5       25.39       23.95      4.60 o 
   1  22   5      154.93      155.54      7.80 o 
   2  22   5        4.30        1.17      4.84 o 
  -3  23   5        2.46       -0.25      4.94 o 
  -2  23   5       25.66       10.34      5.44 o 
  -1  23   5        1.10        3.38      4.58 o 
   0  23   5       42.47       56.14      7.77 o 
   1  23   5       12.65       12.11      3.65 o 
   2  23   5        0.85        7.37      5.34 o 
  -3  24   5        2.96       -6.10      4.61 o 
  -2  24   5       16.70       16.24      5.74 o 
  -1  24   5        3.91       -1.14      4.45 o 
   0  24   5       17.86       20.32      8.58 o 
   1  24   5        8.31        8.64      4.38 o 
   2  24   5        1.44        7.44      7.37 o 
  -3  25   5       14.88        7.44      6.18 o 
  -2  25   5        8.61       11.07      6.36 o 
  -1  25   5        9.63        9.17      5.31 o 
   0  25   5        1.12       -4.45      4.47 o 
   1  25   5        4.06       -0.26      3.88 o 
   2  25   5        0.00        7.40      7.57 o 
  -2  26   5        4.56        3.56      5.55 o 
  -1  26   5       19.24       17.26      5.97 o 
   0  26   5        4.79        6.59      8.72 o 
   1  26   5        0.16        3.03      4.05 o 
  -2  27   5        0.79       -0.03      4.85 o 
  -1  27   5        5.77        3.12      4.91 o 
   0  27   5       11.91       10.18      5.01 o 
   1  27   5        2.40        7.12      4.58 o 
  -1  28   5       53.50       64.23      9.61 o 
   0  28   5        0.00       -0.36      3.96 o 
   0  29   5        3.11       -3.27      4.03 o 
  -4   0   6      924.21      948.54     35.43 o 
  -2   0   6       12.14       14.52      5.42 o 
   0   0   6       32.68       32.39      4.27 o 
   2   0   6       21.66       31.82      5.44 o 
   4   0   6        1.12        8.03      6.88 o 
  -5   1   6       26.13       18.54      7.08 o 
  -4   1   6      379.31      388.75     16.45 o 
  -3   1   6       87.37       93.21      8.76 o 
  -2   1   6        0.30        0.76      2.09 o 
  -1   1   6        4.43        4.01      1.54 o 
   0   1   6      561.38      581.51     14.20 o 
   1   1   6        0.03        0.32      1.67 o 
   2   1   6       52.02       49.69      4.52 o 
   3   1   6       15.80       10.69      3.78 o 
   4   1   6        0.18        3.00      3.91 o 
  -5   2   6       11.62       10.47      6.33 o 
  -4   2   6        0.62        5.22      4.82 o 
  -3   2   6        0.61        0.37      3.41 o 
  -2   2   6        0.11        2.00      2.11 o 
  -1   2   6     1001.70     1104.22     16.51 o 
   0   2   6      300.41      299.44      6.94 o 
   1   2   6        4.26        4.84      2.48 o 
   2   2   6        4.40        2.46      2.21 o 
   3   2   6        0.47        0.62      2.75 o 
   4   2   6        4.10        5.10      4.03 o 
  -5   3   6       28.37       12.62      6.54 o 
  -4   3   6      242.14      246.04     14.19 o 
  -3   3   6      463.30      472.72     18.80 o 
  -2   3   6      174.59      183.59      9.95 o 
  -1   3   6      319.83      384.59     13.50 o 
   0   3   6     1322.04     1342.09     15.08 o 
   1   3   6        8.24        5.37      2.12 o 
   2   3   6        4.50        3.55      2.53 o 
   3   3   6        0.25       -1.71      2.73 o 
   4   3   6        2.28        7.04      4.00 o 
  -5   4   6        3.21       -1.81      5.68 o 
  -4   4   6       31.94       34.62      6.91 o 
  -3   4   6       28.77       29.57      4.72 o 
  -2   4   6       76.08       75.48      5.51 o 
  -1   4   6      139.54      145.58      5.12 o 
   0   4   6       69.07       75.18      3.30 o 
   1   4   6        5.77        5.40      2.17 o 
   2   4   6       26.14       24.66      3.52 o 
   3   4   6       14.70       13.81      3.96 o 
   4   4   6       11.81       11.51      4.71 o 
  -5   5   6       11.13       14.91      6.96 o 
  -4   5   6        5.20        1.81      4.88 o 
  -3   5   6      514.98      510.67     22.11 o 
  -2   5   6       12.86       12.19      3.00 o 
  -1   5   6        1.73        3.96      1.88 o 
   0   5   6        0.42        0.77      1.22 o 
   1   5   6      135.12      137.06      7.36 o 
   2   5   6       32.30       31.67      3.93 o 
   3   5   6        6.15        7.62      4.48 o 
   4   5   6        1.15        1.24      3.72 o 
  -5   6   6      226.74      202.03     23.41 o 
  -4   6   6        0.11        4.14      9.34 o 
  -3   6   6        0.25        3.34      3.10 o 
  -2   6   6       76.08       78.28      5.56 o 
  -1   6   6       81.81       91.69      5.38 o 
   0   6   6      246.47      248.60      5.52 o 
   1   6   6       61.81       74.98      6.42 o 
   2   6   6        1.41        2.66      2.69 o 
   3   6   6        0.15        4.45      4.01 o 
   4   6   6        7.72       10.02      4.25 o 
  -5   7   6        0.94        4.85      6.30 o 
  -4   7   6        0.00       -4.94      3.93 o 
  -3   7   6      146.57      167.62     19.61 o 
  -2   7   6      114.44      129.67      5.86 o 
  -1   7   6        0.23        0.15      1.69 o 
   0   7   6       12.43       15.49      1.85 o 
   1   7   6      127.74      139.00      5.89 o 
   2   7   6       30.15       24.29      4.23 o 
   3   7   6       25.81       27.20      4.74 o 
   4   7   6       57.72       55.25      6.99 o 
  -5   8   6       93.42      102.97     20.70 o 
  -4   8   6        2.30        5.63      5.07 o 
  -3   8   6       72.40       71.81      6.36 o 
  -2   8   6     1102.06     1195.05     23.05 o 
  -1   8   6      262.07      230.55      6.40 o 
   0   8   6        4.16        4.15      1.63 o 
   1   8   6      469.54      480.47     11.75 o 
   2   8   6        0.72        1.93      2.61 o 
   3   8   6       16.30       13.95      7.20 o 
   4   8   6        0.31        0.47      3.54 o 
  -5   9   6        3.95        2.44      3.84 o 
  -4   9   6        1.61       -6.01      4.00 o 
  -3   9   6       52.06       50.80      7.68 o 
  -2   9   6      291.99      289.38      9.29 o 
  -1   9   6       23.04       23.99      3.28 o 
   0   9   6        5.68        5.57      1.71 o 
   1   9   6       33.87       34.13      4.25 o 
   2   9   6       34.68       39.17      5.20 o 
   3   9   6        6.61        4.86      3.50 o 
   4   9   6       12.96       17.73      6.40 o 
  -5  10   6        9.08        7.38      4.53 o 
  -4  10   6        1.19        3.32      3.71 o 
  -3  10   6       22.39       18.88      3.05 o 
  -2  10   6      158.66      167.49      6.61 o 
  -1  10   6       17.87       18.43      2.66 o 
   0  10   6      441.05      425.08      7.44 o 
   1  10   6       19.38       27.86      3.96 o 
   2  10   6       13.30       13.80      3.65 o 
   3  10   6        0.21        0.90      4.02 o 
   4  10   6        6.21       11.89      5.92 o 
  -5  11   6        0.91        2.04      4.22 o 
  -4  11   6       15.63        9.84      4.28 o 
  -3  11   6       97.64       98.99      5.57 o 
  -2  11   6       85.32       90.02      5.38 o 
  -1  11   6       65.89       67.51      4.05 o 
   0  11   6       22.04       21.30      2.45 o 
   1  11   6      180.59      189.00     11.13 o 
   2  11   6       11.29       13.70      4.77 o 
   3  11   6        4.60        8.09      4.91 o 
   4  11   6        0.44        0.80      8.51 o 
  -5  12   6        7.14        3.91      4.85 o 
  -4  12   6        3.66        0.30      3.72 o 
  -3  12   6       11.28        9.80      2.82 o 
  -2  12   6       37.69       42.76      6.29 o 
  -1  12   6        0.35        0.76      1.66 o 
   0  12   6      389.81      380.16      8.54 o 
   1  12   6       63.08       61.87      7.53 o 
   2  12   6       11.39       14.18      4.87 o 
   3  12   6       60.62       52.63     13.84 o 
  -5  13   6        3.10       -0.59      4.46 o 
  -4  13   6        7.00        1.47      3.81 o 
  -3  13   6       12.02        4.01      2.43 o 
  -2  13   6        2.10        1.40      2.56 o 
  -1  13   6      429.95      438.26     11.36 o 
   0  13   6       37.72       36.97      3.75 o 
   1  13   6        7.91        8.99     11.45 o 
   2  13   6       10.25        8.28      4.67 o 
   3  13   6       11.06        2.67      4.85 o 
  -4  14   6        1.38       -2.14      3.19 o 
  -3  14   6        0.06        0.15      2.26 o 
  -2  14   6       48.33       60.17      6.26 o 
  -1  14   6      565.47      574.94     18.59 o 
   0  14   6      117.08      117.17      5.80 o 
   1  14   6        1.59       -1.28      3.59 o 
   2  14   6       17.69       25.00      6.09 o 
   3  14   6       21.71       15.57      7.15 o 
  -4  15   6        0.12        3.22      4.27 o 
  -3  15   6        3.99        5.88      2.85 o 
  -2  15   6       99.66      102.31      7.58 o 
  -1  15   6      184.01      190.90      8.27 o 
   0  15   6        6.94       15.53      3.09 o 
   1  15   6       14.72        9.65      4.45 o 
   2  15   6        0.06       -2.64      3.41 o 
   3  15   6        0.10       -4.26      7.36 o 
  -4  16   6       11.46       12.90      4.86 o 
  -3  16   6       10.49        1.71      2.72 o 
  -2  16   6      219.54      257.29     10.25 o 
  -1  16   6      265.82      276.54      9.72 o 
   0  16   6       10.05        3.30      2.62 o 
   1  16   6       13.14       27.43      5.96 o 
   2  16   6       85.96      106.41     10.76 o 
   3  16   6        0.49       -4.95      4.38 o 
  -4  17   6        0.19       -0.66      3.71 o 
  -3  17   6        2.81        0.73      2.79 o 
  -2  17   6       14.53       16.09      4.36 o 
  -1  17   6      187.22      188.09      8.84 o 
   0  17   6        1.31        3.44      2.52 o 
   1  17   6        1.66       -2.13      3.37 o 
   2  17   6       20.45        9.27      8.91 o 
   3  17   6       26.15       38.92      8.29 o 
  -4  18   6        0.04        7.08      4.56 o 
  -3  18   6        2.28        3.63      2.87 o 
  -2  18   6       38.72       31.26      5.20 o 
  -1  18   6       57.38       60.82      6.04 o 
   0  18   6       28.01       34.38      4.14 o 
   1  18   6       60.59       60.91      8.74 o 
   2  18   6       19.90        6.57      9.12 o 
   3  18   6        0.22       -3.47      4.65 o 
  -4  19   6        1.09        2.78      4.33 o 
  -3  19   6        2.02        3.24      3.11 o 
  -2  19   6       23.14       31.81      8.94 o 
  -1  19   6       27.07       18.45      5.84 o 
   0  19   6       98.53      110.78      6.47 o 
   1  19   6       58.13       64.89      6.60 o 
   2  19   6        3.38       -1.10      4.68 o 
   3  19   6        1.21       -3.44      4.92 o 
  -4  20   6        0.39        7.23      6.03 o 
  -3  20   6       15.97       10.73      3.54 o 
  -2  20   6        7.30        3.10      4.07 o 
  -1  20   6       24.48       36.47      5.15 o 
   0  20   6       30.95       34.61      4.36 o 
   1  20   6        2.30       -1.61      4.63 o 
   2  20   6        0.95        1.34      4.80 o 
  -3  21   6       49.02       36.55      7.84 o 
  -2  21   6       30.62       36.54      7.01 o 
  -1  21   6        8.89       10.06      4.04 o 
   0  21   6        0.93        1.27      2.81 o 
   1  21   6        1.08        4.09      3.59 o 
   2  21   6        3.26        1.64      5.24 o 
  -3  22   6       44.27       63.18     13.78 o 
  -2  22   6        0.56        1.04      4.69 o 
  -1  22   6        0.04       -3.97      3.26 o 
   0  22   6        4.12        1.49      3.05 o 
   1  22   6       17.78       20.54      4.80 o 
   2  22   6        0.03       -0.32      5.02 o 
  -3  23   6        2.27        2.79      5.03 o 
  -2  23   6        6.62        6.59      4.83 o 
  -1  23   6        0.96        2.17      7.60 o 
   0  23   6        0.10        3.59      2.97 o 
   1  23   6        1.34        9.59      4.08 o 
   2  23   6        0.06       -4.26      4.85 o 
  -3  24   6        1.83        1.27      5.94 o 
  -2  24   6        4.35        4.91      5.45 o 
  -1  24   6        0.84        1.69      8.68 o 
   0  24   6       14.34       12.64      4.48 o 
   1  24   6        3.63        0.60      4.71 o 
  -2  25   6        1.74       -0.65      5.28 o 
  -1  25   6       20.80       17.66     10.01 o 
   0  25   6        1.02        1.83      3.88 o 
   1  25   6       20.77       10.86      8.23 o 
  -2  26   6        3.65        0.22      6.50 o 
  -1  26   6       11.83       26.16      6.86 o 
   0  26   6        9.43        6.95      7.52 o 
   1  26   6        0.19       -3.12      5.79 o 
  -1  27   6       10.48       17.38      6.42 o 
   0  27   6        5.70        4.71      4.28 o 
  -5   0   7       10.11        6.00      9.10 o 
  -3   0   7      580.07      563.51     18.01 o 
  -1   0   7      242.47      243.03      9.07 o 
   1   0   7       13.55       20.34      4.42 o 
   3   0   7       30.23       28.44      7.99 o 
  -5   1   7       41.71       35.16      8.33 o 
  -4   1   7      272.30      330.87     15.85 o 
  -3   1   7        9.96       20.80      5.59 o 
  -2   1   7       41.01       55.44      6.71 o 
  -1   1   7       22.54       22.18      2.74 o 
   0   1   7        0.17        0.68      1.75 o 
   1   1   7        0.86        0.53      2.80 o 
   2   1   7      142.47      146.27      9.83 o 
   3   1   7        0.18        2.19      3.07 o 
   4   1   7        0.37        4.25      4.44 o 
  -5   2   7       64.33       72.26     10.55 o 
  -4   2   7      145.78      167.69     16.16 o 
  -3   2   7      746.53      761.70     19.38 o 
  -2   2   7       28.22       20.55      4.66 o 
  -1   2   7        7.06        1.18      1.75 o 
   0   2   7      302.96      345.91     10.91 o 
   1   2   7       54.46       60.24      4.67 o 
   2   2   7       83.01       80.68      5.96 o 
   3   2   7       33.33       25.53      4.45 o 
   4   2   7        0.03       -2.48      5.78 o 
  -5   3   7        8.62       10.29      6.51 o 
  -4   3   7      441.26      431.40     32.88 o 
  -3   3   7      147.08      150.76      8.84 o 
  -2   3   7        9.89       14.99      3.16 o 
  -1   3   7      248.51      266.41      9.99 o 
   0   3   7       27.56       26.81      2.60 o 
   1   3   7       60.01       61.98      4.74 o 
   2   3   7       21.65       21.63      3.72 o 
   3   3   7       14.26        4.13      3.33 o 
   4   3   7        2.27        7.23      5.49 o 
  -5   4   7        3.21       -0.80      5.65 o 
  -4   4   7        7.11        2.86      4.57 o 
  -3   4   7     1954.07     2001.89     28.34 o 
  -2   4   7        3.79        1.81      2.60 o 
  -1   4   7      101.98      104.87      5.93 o 
   0   4   7        0.22       -0.67      1.41 o 
   1   4   7        0.19        0.83      2.21 o 
   2   4   7        8.08        8.15      3.05 o 
   3   4   7        8.30       15.45      7.14 o 
   4   4   7        2.42       -2.68      4.40 o 
  -5   5   7       14.73       27.75      8.13 o 
  -4   5   7       55.27       56.84      8.47 o 
  -3   5   7        0.88        2.35      3.34 o 
  -2   5   7      144.13      156.77      7.56 o 
  -1   5   7       20.71       17.89      3.98 o 
   0   5   7       16.02       12.11      2.08 o 
   1   5   7       55.19       58.62      4.79 o 
   2   5   7        4.11        2.10      2.58 o 
   3   5   7       16.56       16.78      4.60 o 
  -5   6   7        5.72       -1.96      5.96 o 
  -4   6   7       81.47       72.69      9.08 o 
  -3   6   7       41.98       28.59      4.98 o 
  -2   6   7        6.28        4.88      2.63 o 
  -1   6   7        7.76        4.18      2.74 o 
   0   6   7       29.12       21.32      2.20 o 
   1   6   7      392.07      369.15      9.50 o 
   2   6   7        3.62        4.96      2.70 o 
   3   6   7        3.11        5.08      3.56 o 
  -5   7   7       38.52       31.58      8.88 o 
  -4   7   7       79.55       77.47      9.68 o 
  -3   7   7      109.48      108.11      9.37 o 
  -2   7   7      408.15      407.03     14.42 o 
  -1   7   7        0.70        0.80      1.87 o 
   0   7   7      257.35      236.13      6.10 o 
   1   7   7      248.54      255.85      8.04 o 
   2   7   7        3.61        3.73      2.96 o 
   3   7   7        5.16        4.03      3.36 o 
  -5   8   7        2.81        4.96      6.24 o 
  -4   8   7        0.75        5.74      4.80 o 
  -3   8   7        6.86        4.47      3.14 o 
  -2   8   7        8.58       11.05      2.91 o 
  -1   8   7       38.02       34.04      3.51 o 
   0   8   7       48.69       50.57      4.42 o 
   1   8   7       57.60       59.82      5.67 o 
   2   8   7        0.56        3.25      2.84 o 
   3   8   7       22.63       26.29      5.13 o 
  -5   9   7        6.14        4.52      6.56 o 
  -4   9   7       10.19       17.24      6.06 o 
  -3   9   7        0.46       -2.40      2.84 o 
  -2   9   7     1621.15     1569.09     21.12 o 
  -1   9   7       75.93       74.62      4.70 o 
   0   9   7      151.88      150.68      5.00 o 
   1   9   7       94.10       96.23      6.84 o 
   2   9   7       11.88       11.83      3.72 o 
   3   9   7        6.66        2.42      5.55 o 
  -5  10   7        4.74        2.23      5.51 o 
  -4  10   7        2.19        0.50      3.28 o 
  -3  10   7        9.08        3.94      2.58 o 
  -2  10   7      160.60      154.40      9.50 o 
  -1  10   7        8.59        6.05      2.37 o 
   0  10   7      139.33      130.76      4.93 o 
   1  10   7       36.95       36.57      4.83 o 
   2  10   7        0.77        0.81      4.22 o 
   3  10   7        0.08       -0.45      4.53 o 
  -5  11   7        1.77        1.62      4.26 o 
  -4  11   7       48.01       39.48      5.74 o 
  -3  11   7       45.32       39.91      6.14 o 
  -2  11   7       33.42       33.40      4.12 o 
  -1  11   7        1.59        1.45      2.11 o 
   0  11   7      517.11      470.23     11.13 o 
   1  11   7        0.53       -2.47      2.87 o 
   2  11   7       16.64       11.96      5.00 o 
   3  11   7       10.35        2.12      5.83 o 
  -4  12   7        4.11       -3.50      3.38 o 
  -3  12   7        0.77        2.40      2.32 o 
  -2  12   7      324.74      334.32      9.24 o 
  -1  12   7       79.83       93.22      6.45 o 
   0  12   7       30.78       27.21      3.58 o 
   1  12   7        3.92        9.08      4.34 o 
   2  12   7       57.93       53.79     12.50 o 
   3  12   7       12.09        7.41      5.47 o 
  -4  13   7        3.24        2.98      3.71 o 
  -3  13   7        0.44       -2.85      2.18 o 
  -2  13   7       19.62       18.71      4.10 o 
  -1  13   7      170.39      174.22     11.77 o 
   0  13   7      270.30      258.36      7.72 o 
   1  13   7        0.74       -1.39      3.27 o 
   2  13   7       31.80       22.25     15.12 o 
   3  13   7        0.62       -0.98      4.66 o 
  -4  14   7        0.73       -1.40      3.93 o 
  -3  14   7        0.26        3.20      3.31 o 
  -2  14   7        5.46        6.76      3.55 o 
  -1  14   7      435.10      436.74     13.53 o 
   0  14   7        2.01        3.01      2.74 o 
   1  14   7        0.58        1.15      3.56 o 
   2  14   7       19.29        5.24      4.97 o 
   3  14   7        1.06        2.64      4.84 o 
  -4  15   7        0.09        7.31      7.27 o 
  -3  15   7        0.01       -0.39      2.96 o 
  -2  15   7        2.46        1.74      3.24 o 
  -1  15   7       15.26       20.35      5.65 o 
   0  15   7       54.45       63.84      5.08 o 
   1  15   7       16.71        9.17      4.82 o 
   2  15   7        6.09        5.52      4.91 o 
   3  15   7        1.75        0.74      5.26 o 
  -4  16   7        0.00        3.55      4.05 o 
  -3  16   7       32.51       29.17      6.23 o 
  -2  16   7       14.22        7.93      3.81 o 
  -1  16   7       72.76       86.34      6.90 o 
   0  16   7        7.12        9.67      3.14 o 
   1  16   7        5.00       -4.07      3.72 o 
   2  16   7        3.45       -0.26     10.06 o 
   3  16   7        6.38       -2.28      5.13 o 
  -4  17   7        5.53        4.25      4.33 o 
  -3  17   7       23.36       14.04      3.73 o 
  -2  17   7      164.73      184.33     10.02 o 
  -1  17   7      366.90      377.52     26.82 o 
   0  17   7       16.93       20.88      4.11 o 
   1  17   7        0.04        1.86      4.34 o 
   2  17   7       15.13       15.18      6.04 o 
  -4  18   7        3.54        2.80      4.41 o 
  -3  18   7        3.73        6.31      4.25 o 
  -2  18   7       14.27       23.82      6.02 o 
  -1  18   7      273.17      236.60      9.91 o 
   0  18   7      189.02      189.15      8.09 o 
   1  18   7        4.82       -0.08      4.45 o 
   2  18   7        2.63        2.32      4.72 o 
  -3  19   7        0.11       -0.96      2.82 o 
  -2  19   7        0.82        0.19      3.83 o 
  -1  19   7        1.55       -7.06      4.71 o 
   0  19   7        5.25        9.06      3.35 o 
   1  19   7        0.24        8.76      6.66 o 
   2  19   7        1.23       -0.94      4.47 o 
  -3  20   7        1.05        2.31      3.00 o 
  -2  20   7      146.00      152.07      9.87 o 
  -1  20   7        0.17        0.68      3.38 o 
   0  20   7       15.64       15.35      3.76 o 
   1  20   7        0.06        6.74      7.11 o 
   2  20   7        1.22        2.24      9.28 o 
  -3  21   7       16.21       10.54      3.60 o 
  -2  21   7       10.90       13.96      4.73 o 
  -1  21   7       27.88       29.58      5.38 o 
   0  21   7       27.70       23.78      4.20 o 
   1  21   7       12.85        8.20      5.48 o 
   2  21   7        0.20       -4.76      4.91 o 
  -3  22   7       23.52       22.01      7.19 o 
  -2  22   7      117.23      114.02      9.21 o 
  -1  22   7        5.55        4.07      8.30 o 
   0  22   7        1.65        2.42      3.26 o 
   1  22   7       27.58       16.65      6.03 o 
  -3  23   7        1.68        1.76      5.69 o 
  -2  23   7       18.45       13.88      8.37 o 
  -1  23   7        6.51       11.38      4.51 o 
   0  23   7       19.82       16.47      4.08 o 
   1  23   7       65.10       66.44      9.74 o 
  -2  24   7       20.53       17.80      6.54 o 
  -1  24   7        0.13       -4.94      8.14 o 
   0  24   7        0.00        1.11      3.75 o 
   1  24   7       17.30       20.01      9.81 o 
  -2  25   7        0.74        6.32      5.53 o 
  -1  25   7        0.01        2.33      5.19 o 
   0  25   7        7.24        4.91      3.94 o 
  -1  26   7        0.62        5.04      5.57 o 
   0  26   7        7.84        6.17      4.59 o 
  -4   0   8      467.07      464.79     26.61 o 
  -2   0   8       26.50       26.97      7.93 o 
   0   0   8       33.27       45.10      7.57 o 
   2   0   8      297.10      362.48     25.14 o 
  -5   1   8        1.20       -4.95     12.30 o 
  -4   1   8       18.20       10.30      5.81 o 
  -3   1   8       43.16       46.06      5.25 o 
  -2   1   8      173.90      192.96     11.67 o 
  -1   1   8        0.00       -0.58      1.81 o 
   0   1   8      120.72      104.43      5.61 o 
   1   1   8       55.74       53.16      4.96 o 
   2   1   8      241.73      239.52      9.14 o 
   3   1   8        0.01        1.57      3.32 o 
  -5   2   8        3.46        6.27     12.89 o 
  -4   2   8       15.77        5.86      7.76 o 
  -3   2   8       24.03       25.11      4.26 o 
  -2   2   8       18.71       12.97      4.18 o 
  -1   2   8        0.44        4.44      2.73 o 
   0   2   8       63.19       68.78      5.61 o 
   1   2   8      104.03      119.27      6.58 o 
   2   2   8      103.13      104.10      7.99 o 
   3   2   8       27.40       27.69      4.80 o 
  -5   3   8        1.82       -8.61      5.74 o 
  -4   3   8       29.94       32.16      7.28 o 
  -3   3   8      424.30      439.77     11.80 o 
  -2   3   8      112.02      130.98     10.01 o 
  -1   3   8        1.39        0.93      2.25 o 
   0   3   8        0.83        0.27      1.92 o 
   1   3   8       36.37       46.37      4.84 o 
   2   3   8        7.17        2.35      2.98 o 
   3   3   8       12.78       11.34      4.75 o 
  -5   4   8        7.92        2.61      6.74 o 
  -4   4   8       15.52       16.26      6.01 o 
  -3   4   8       20.36       17.32      4.57 o 
  -2   4   8        1.13        3.57      3.14 o 
  -1   4   8       26.13       23.24      3.83 o 
   0   4   8       32.33       37.87      3.83 o 
   1   4   8       57.80       61.16      5.35 o 
   2   4   8       41.03       48.02      5.23 o 
   3   4   8       78.78       81.06     10.90 o 
  -5   5   8       34.55       25.90      8.01 o 
  -4   5   8       46.41       38.94      7.94 o 
  -3   5   8      276.25      291.08     19.57 o 
  -2   5   8      205.36      199.92      7.65 o 
  -1   5   8        6.23        0.01      2.20 o 
   0   5   8       31.33       26.99      3.49 o 
   1   5   8      628.66      633.41     14.77 o 
   2   5   8       58.23       77.42     10.18 o 
   3   5   8        0.13        3.19      3.88 o 
  -5   6   8       25.27       12.75      7.17 o 
  -4   6   8        3.01        2.85      5.18 o 
  -3   6   8       24.69       31.86      5.20 o 
  -2   6   8       96.40       96.40      6.86 o 
  -1   6   8      219.96      213.43      7.37 o 
   0   6   8       37.75       45.36      5.04 o 
   1   6   8        7.46       14.41      3.37 o 
   2   6   8        8.85        9.17      3.42 o 
   3   6   8        0.37        3.27      4.12 o 
  -5   7   8        9.42       11.84      7.04 o 
  -4   7   8        0.80       -8.52      5.97 o 
  -3   7   8       72.44       75.32      6.97 o 
  -2   7   8      155.31      167.31     10.19 o 
  -1   7   8       37.08       37.84      3.84 o 
   0   7   8      244.77      255.25      9.43 o 
   1   7   8      506.27      533.29     17.30 o 
   2   7   8        8.70        4.76      3.69 o 
   3   7   8        0.23        1.61      3.75 o 
  -4   8   8       15.64       17.02      7.74 o 
  -3   8   8       58.23       55.03      6.06 o 
  -2   8   8      982.70      943.50     14.98 o 
  -1   8   8        0.00        1.16      1.97 o 
   0   8   8      252.43      241.61      9.16 o 
   1   8   8       61.82       76.06      6.83 o 
   2   8   8        0.29       12.29      4.01 o 
   3   8   8        1.41        9.59      5.39 o 
  -4   9   8        2.07       -4.05      4.78 o 
  -3   9   8        0.10       -1.48      2.79 o 
  -2   9   8      244.47      253.13     13.35 o 
  -1   9   8       44.18       35.94      3.50 o 
   0   9   8        9.10        3.55      3.13 o 
   1   9   8      125.69      136.52      8.51 o 
   2   9   8        0.49        0.71      3.95 o 
   3   9   8        8.26        5.76      5.68 o 
  -4  10   8        6.76        4.10      3.73 o 
  -3  10   8       66.98       72.66      5.89 o 
  -2  10   8      290.56      282.38      7.68 o 
  -1  10   8      205.52      194.93      7.10 o 
   0  10   8      551.44      506.01     17.33 o 
   1  10   8       92.95      102.39     10.34 o 
   2  10   8        7.72        4.03      4.76 o 
   3  10   8        1.84        1.61      5.78 o 
  -4  11   8       13.62       17.06      4.79 o 
  -3  11   8       16.02       14.19      3.32 o 
  -2  11   8       34.49       33.10      3.81 o 
  -1  11   8      167.62      155.36     12.95 o 
   0  11   8      103.99       99.51      9.47 o 
   1  11   8        0.13       -0.73      3.89 o 
   2  11   8       15.15        8.72      5.53 o 
   3  11   8        0.01       -1.67      5.43 o 
  -4  12   8        5.89        2.46      3.74 o 
  -3  12   8        5.26        4.81      3.36 o 
  -2  12   8       10.71        9.27      4.07 o 
  -1  12   8      300.47      309.92     10.46 o 
   0  12   8      309.22      266.24     14.49 o 
   1  12   8        7.90       -0.54      3.82 o 
   2  12   8       10.55        3.94      5.74 o 
   3  12   8       15.33       13.30      6.82 o 
  -4  13   8        0.11        1.19      4.56 o 
  -3  13   8        3.81        1.05      3.51 o 
  -2  13   8        5.35        5.36      3.66 o 
  -1  13   8      867.64      913.28     17.70 o 
   0  13   8        2.50        2.11      7.99 o 
   1  13   8       15.65       11.81      5.14 o 
   2  13   8        0.72        0.46      4.91 o 
  -4  14   8       10.77        4.64      5.27 o 
  -3  14   8        0.71        3.80      3.08 o 
  -2  14   8       32.90       43.25      6.11 o 
  -1  14   8      849.24      848.39     17.33 o 
   0  14   8       64.92       62.44     20.45 o 
   1  14   8       14.92       15.47      5.60 o 
   2  14   8       19.18       19.88     10.64 o 
  -4  15   8        6.69       15.98      5.91 o 
  -3  15   8       11.71       14.92      3.56 o 
  -2  15   8        3.73       -0.18      3.54 o 
  -1  15   8       42.05       43.47      5.74 o 
   0  15   8       29.35       34.15      6.57 o 
   1  15   8        0.68       -1.83      3.71 o 
   2  15   8        0.09       -6.47      6.96 o 
  -4  16   8        1.53       -3.28      3.85 o 
  -3  16   8        0.02       -0.31      2.88 o 
  -2  16   8      128.80      116.57      8.68 o 
  -1  16   8      199.99      224.97     11.42 o 
   0  16   8        0.85        1.94      4.61 o 
   1  16   8       14.36        8.25      4.95 o 
   2  16   8        2.36        7.61      5.84 o 
  -3  17   8        6.43        6.88      4.94 o 
  -2  17   8        5.76       -2.18      4.04 o 
  -1  17   8       27.90       30.66      5.60 o 
   0  17   8      107.42      104.61     10.51 o 
   1  17   8        0.53        2.30      8.87 o 
   2  17   8        1.32        1.71      5.55 o 
  -3  18   8        1.23        5.41      4.04 o 
  -2  18   8        1.51        0.24      4.08 o 
  -1  18   8        7.58        5.09      5.47 o 
   0  18   8       62.77       73.17      9.49 o 
   1  18   8        0.60        0.01      4.70 o 
   2  18   8        0.74        0.67      5.79 o 
  -3  19   8       12.47        7.31      4.92 o 
  -2  19   8       19.56       19.98     11.67 o 
  -1  19   8       59.26       51.81      6.35 o 
   0  19   8      303.15      299.24     24.72 o 
   1  19   8        1.86        4.25      4.86 o 
   2  19   8        0.24        0.04      5.47 o 
  -3  20   8        0.00       -0.52      3.07 o 
  -2  20   8        1.78        9.31      4.66 o 
  -1  20   8        4.14        3.61      4.56 o 
   0  20   8        0.17        2.23      4.88 o 
   1  20   8        3.96        6.99      5.24 o 
  -3  21   8        6.77        3.64      3.46 o 
  -2  21   8       90.69       92.20      8.88 o 
  -1  21   8        7.93        7.75      7.56 o 
   0  21   8        3.72        6.56      5.21 o 
   1  21   8        2.50       -0.64      4.92 o 
  -2  22   8        2.18        3.48      6.65 o 
  -1  22   8        0.01        1.03      4.02 o 
   0  22   8       11.51       11.20      5.74 o 
   1  22   8       18.83       26.04      7.03 o 
  -2  23   8       19.31       17.13      5.78 o 
  -1  23   8        0.09        1.70      4.17 o 
   0  23   8        2.54        3.76      5.26 o 
  -1  24   8        2.27        1.60      4.33 o 
   0  24   8        6.78        4.44      5.52 o 
  -3   0   9        4.99        2.46      4.73 o 
  -1   0   9       20.55       11.25      5.81 o 
   1   0   9       19.88       19.74      5.72 o 
   3   0   9       25.24       11.05      6.01 o 
  -4   1   9       28.78       41.49      8.32 o 
  -3   1   9       28.95       33.57      4.88 o 
  -2   1   9       30.23       23.19     14.69 o 
  -1   1   9       68.70       44.93      5.12 o 
   0   1   9       32.50       36.27      4.40 o 
   1   1   9        0.36        0.88      2.59 o 
   2   1   9      157.52      153.37      8.62 o 
   3   1   9       20.80       20.24      4.77 o 
  -4   2   9       50.12       43.26     15.06 o 
  -3   2   9       74.82       67.90      6.50 o 
  -2   2   9        9.70        7.80      4.12 o 
  -1   2   9        2.00       -1.53      3.13 o 
   0   2   9       11.20        8.19      2.99 o 
   1   2   9       22.06       26.73      5.41 o 
   2   2   9      192.38      195.64      9.36 o 
   3   2   9        3.72        6.08      7.44 o 
  -4   3   9       14.57        0.71      5.50 o 
  -3   3   9       11.21        3.50      3.32 o 
  -2   3   9        1.84        3.86      3.56 o 
  -1   3   9        0.07        1.12      2.61 o 
   0   3   9        9.43        4.92      3.15 o 
   1   3   9       92.34      102.74      6.78 o 
   2   3   9        1.23        0.73      3.48 o 
   3   3   9       43.51       48.30      7.74 o 
  -4   4   9       28.59       32.27     15.09 o 
  -3   4   9      137.88      140.61      8.04 o 
  -2   4   9      181.30      174.92     11.77 o 
  -1   4   9        8.49        7.04      3.00 o 
   0   4   9      133.69      135.34      8.24 o 
   1   4   9       58.01       60.70      5.58 o 
   2   4   9       94.44       87.13      8.71 o 
   3   4   9        3.26        3.03      4.43 o 
  -4   5   9        8.68       -1.30      5.85 o 
  -3   5   9       79.47       79.40      6.48 o 
  -2   5   9        6.05        6.85      4.13 o 
  -1   5   9        3.14        2.86      2.68 o 
   0   5   9        8.00        6.40      3.28 o 
   1   5   9       24.01       24.26      4.10 o 
   2   5   9        1.68        2.37      3.42 o 
   3   5   9       42.58       41.84      6.88 o 
  -4   6   9        0.06        8.07      8.03 o 
  -3   6   9       48.41       57.20      6.77 o 
  -2   6   9      238.97      229.59     12.81 o 
  -1   6   9       17.63       11.98      2.92 o 
   0   6   9        7.99        4.44      3.20 o 
   1   6   9      437.31      412.07     16.22 o 
   2   6   9        3.51        1.16      3.00 o 
   3   6   9        9.61       -0.13      4.83 o 
  -4   7   9        5.01        4.47      5.05 o 
  -3   7   9        8.14        7.31      5.56 o 
  -2   7   9       98.74      111.65      7.63 o 
  -1   7   9        1.73        3.41      2.52 o 
   0   7   9      110.34       97.56     12.57 o 
   1   7   9       13.24       13.89      4.20 o 
   2   7   9        5.79        5.20      4.24 o 
  -4   8   9        0.01        8.34      5.78 o 
  -3   8   9       82.89       73.89      7.26 o 
  -2   8   9      174.18      193.70      7.77 o 
  -1   8   9       14.86       16.43      5.43 o 
   0   8   9        1.65       -0.36      2.83 o 
   1   8   9      111.73      128.92      8.87 o 
   2   8   9        5.30        3.98      5.35 o 
  -4   9   9       13.14       13.85     10.47 o 
  -3   9   9        2.42       -0.90      2.48 o 
  -2   9   9      165.43      153.14     10.78 o 
  -1   9   9      166.12      163.23      8.08 o 
   0   9   9       70.44       67.83      8.52 o 
   1   9   9       44.94       38.59      7.39 o 
   2   9   9        4.93        5.17      5.31 o 
  -4  10   9        9.15        7.24      4.13 o 
  -3  10   9       38.02       38.74      4.77 o 
  -2  10   9      187.36      173.01      7.58 o 
  -1  10   9        0.10        1.14      3.96 o 
   0  10   9        2.51        6.33      4.27 o 
   1  10   9       22.37       14.95      6.05 o 
   2  10   9        2.86        1.72      4.38 o 
  -4  11   9       17.83       12.36      4.65 o 
  -3  11   9       16.27        9.47      3.69 o 
  -2  11   9       19.58       27.19      6.86 o 
  -1  11   9       95.92       92.90      6.09 o 
   0  11   9      308.57      337.02     30.33 o 
   1  11   9        1.25        8.42      5.18 o 
   2  11   9        2.81        7.71      5.96 o 
  -4  12   9        3.63        2.86      7.01 o 
  -3  12   9        2.03       -2.48      2.99 o 
  -2  12   9        8.13        9.24      3.84 o 
  -1  12   9        5.37        4.45      3.11 o 
   0  12   9        3.07        6.34      4.53 o 
   1  12   9        0.17        5.41      5.03 o 
   2  12   9        0.06        5.00      5.57 o 
  -4  13   9       50.44       64.43     28.34 o 
  -3  13   9       10.53        6.89      4.43 o 
  -2  13   9       76.82       82.87      7.48 o 
  -1  13   9      606.60      622.94     13.30 o 
   0  13   9      221.21      229.50     14.23 o 
   1  13   9        1.28        7.92      5.34 o 
   2  13   9        2.33       -5.33      4.97 o 
  -4  14   9        2.09        6.94      5.49 o 
  -3  14   9        2.60        9.15      3.61 o 
  -2  14   9        3.18       -0.97      3.49 o 
  -1  14   9      257.19      252.10      9.09 o 
   0  14   9        4.62        4.08      4.72 o 
   1  14   9        0.00       -2.38      4.68 o 
   2  14   9        2.39       -2.72      5.00 o 
  -3  15   9       22.73       18.69      4.16 o 
  -2  15   9       73.91       85.24      8.21 o 
  -1  15   9       46.17       60.03      5.65 o 
   0  15   9       82.88       80.52     10.00 o 
   1  15   9        2.33       -3.20      6.74 o 
   2  15   9        9.12        4.99      6.57 o 
  -3  16   9        0.01       -0.85      3.55 o 
  -2  16   9        0.15        8.54      5.11 o 
  -1  16   9       58.89       57.60      5.55 o 
   0  16   9       30.08       13.92      7.01 o 
   1  16   9        0.46       -3.35      4.72 o 
  -3  17   9        1.06        4.56      3.27 o 
  -2  17   9       12.36       14.19      5.11 o 
  -1  17   9       38.62       43.32      5.27 o 
   0  17   9        0.05        2.43      4.67 o 
   1  17   9        1.45        0.03      5.38 o 
  -3  18   9       19.90       24.48      4.39 o 
  -2  18   9       16.17       13.49      6.75 o 
  -1  18   9       19.47       17.25      5.50 o 
   0  18   9      226.35      241.17     15.43 o 
   1  18   9       17.03       10.74      6.19 o 
  -3  19   9       19.99       33.43      5.02 o 
  -2  19   9       44.72       51.82      7.10 o 
  -1  19   9        0.85       -1.82      3.66 o 
   0  19   9        0.38       -2.55      4.70 o 
   1  19   9        9.69       13.47      6.59 o 
  -2  20   9        1.51        4.15      4.65 o 
  -1  20   9        4.31        8.57      4.53 o 
   0  20   9       19.12       18.19      7.68 o 
  -2  21   9       15.37       16.56      5.60 o 
  -1  21   9        0.21       -3.74      3.82 o 
   0  21   9        0.00       -1.44     10.37 o 
  -1  22   9        4.02        7.18      4.79 o 
  -4   0  10      117.59      112.30     17.99 o 
  -2   0  10       60.72       40.35     10.28 o 
   0   0  10       57.40       62.22     11.96 o 
   2   0  10       51.79       37.48      7.79 o 
  -4   1  10      265.89      304.05     28.54 o 
  -3   1  10        4.13        6.24      3.83 o 
  -2   1  10       34.10       38.64      9.87 o 
  -1   1  10        2.73        1.12      3.61 o 
   0   1  10       15.40       16.83      4.62 o 
   1   1  10        0.88       -1.65      2.95 o 
   2   1  10       88.78       76.56     11.43 o 
  -4   2  10       68.81       62.88     10.10 o 
  -3   2  10        0.22        2.74      3.56 o 
  -2   2  10        0.72       -1.72      3.67 o 
  -1   2  10        0.00        2.01      3.74 o 
   0   2  10       50.21       57.69      7.25 o 
   1   2  10       44.04       38.06      5.25 o 
   2   2  10        6.89        9.40      4.29 o 
  -4   3  10       93.22      106.57     12.18 o 
  -3   3  10        1.72        6.69      3.67 o 
  -2   3  10       52.52       46.44     14.15 o 
  -1   3  10       80.81       70.70      8.70 o 
   0   3  10       31.41       26.01      4.95 o 
   1   3  10      101.62      103.04      7.37 o 
   2   3  10        1.12        1.68      3.81 o 
  -4   4  10        0.09       -1.81      5.57 o 
  -3   4  10      101.36       99.25      7.45 o 
  -2   4  10        2.80        3.83      4.09 o 
  -1   4  10       20.89       21.78      5.11 o 
   0   4  10       75.74       82.60      7.40 o 
   1   4  10       11.61       18.71      5.19 o 
   2   4  10        0.30        0.28      3.66 o 
  -4   5  10        8.20       -2.28      6.48 o 
  -3   5  10       31.58       28.50      6.35 o 
  -2   5  10      266.44      264.33     13.88 o 
  -1   5  10       52.96       54.02      7.41 o 
   0   5  10       16.25       21.27      4.75 o 
   1   5  10       29.56       26.59      5.52 o 
   2   5  10       23.88       18.75      4.53 o 
  -4   6  10       13.11        8.51      6.41 o 
  -3   6  10       79.28       96.40      7.29 o 
  -2   6  10       39.65       36.32      7.29 o 
  -1   6  10        3.79        3.52      3.25 o 
   0   6  10       11.37       11.96      4.34 o 
   1   6  10        5.24       14.09      4.76 o 
   2   6  10       18.79       19.59      6.96 o 
  -4   7  10        7.22        5.20      4.63 o 
  -3   7  10        0.77        3.29      4.06 o 
  -2   7  10       30.85       30.30      4.41 o 
  -1   7  10       20.54       23.24      4.70 o 
   0   7  10        3.24        0.66      3.48 o 
   1   7  10       25.07       18.97      6.38 o 
   2   7  10        0.08        3.58      5.80 o 
  -4   8  10       21.25       23.01      6.07 o 
  -3   8  10      213.61      214.14     11.14 o 
  -2   8  10      116.72      116.49      6.84 o 
  -1   8  10       23.68       21.58      4.93 o 
   0   8  10       78.48       63.62      9.95 o 
   1   8  10        7.82        1.17      5.09 o 
   2   8  10        1.70       -8.94      7.49 o 
  -4   9  10        9.60       12.49      4.04 o 
  -3   9  10        0.52        3.26      2.49 o 
  -2   9  10       14.90       14.45      3.63 o 
  -1   9  10      128.64      120.01     10.74 o 
   0   9  10       25.21       37.80      7.27 o 
   1   9  10        6.71        3.09      5.07 o 
   2   9  10        0.00       -6.23      5.08 o 
  -4  10  10        2.11        2.61      4.58 o 
  -3  10  10      197.36      206.67      9.55 o 
  -2  10  10       22.47       22.34      5.71 o 
  -1  10  10       10.89       18.69      5.76 o 
   0  10  10       59.62       52.85      8.54 o 
   1  10  10        1.26       -2.40      6.93 o 
   2  10  10        0.35        6.11      6.13 o 
  -3  11  10       11.34       10.80      3.52 o 
  -2  11  10        7.00       22.41      6.06 o 
  -1  11  10        0.52       -7.43      5.27 o 
   0  11  10        1.60        1.31      4.13 o 
   1  11  10       19.06       12.42      6.27 o 
  -3  12  10      141.56      141.60      8.48 o 
  -2  12  10       16.38       16.86      5.84 o 
  -1  12  10        0.55        0.61      4.50 o 
   0  12  10        4.99       -0.64      4.44 o 
   1  12  10        0.22       13.79      6.11 o 
  -3  13  10        0.01        5.58      3.64 o 
  -2  13  10        7.00        7.72      5.30 o 
  -1  13  10       17.16        7.79      5.50 o 
   0  13  10        0.15        1.24      4.76 o 
   1  13  10        1.55       -2.12      4.98 o 
  -3  14  10       45.97       60.51      7.37 o 
  -2  14  10        1.79        4.35      6.23 o 
  -1  14  10        1.29        3.71      5.22 o 
   0  14  10       25.57       22.22      6.68 o 
   1  14  10        0.79       -3.11      9.46 o 
  -3  15  10        0.01        0.13      3.36 o 
  -2  15  10        1.63        3.18      4.49 o 
  -1  15  10       57.10       60.09     13.99 o 
   0  15  10        0.87       -1.49      4.55 o 
   1  15  10        8.02       17.72      6.98 o 
  -3  16  10       21.04       15.61      6.06 o 
  -2  16  10        1.00        9.32      4.67 o 
  -1  16  10        2.42        7.42      5.34 o 
   0  16  10        8.38        5.83      5.40 o 
   1  16  10        1.30        9.29      6.59 o 
  -2  17  10       42.77       50.56      7.11 o 
  -1  17  10       47.86       66.38      9.72 o 
   0  17  10       37.82       43.58      8.80 o 
  -2  18  10       20.86       17.39      5.59 o 
  -1  18  10        6.02        6.71     14.51 o 
   0  18  10        0.17       -2.75      5.09 o 
  -1  19  10        9.66        5.04      5.34 o 
  -3   0  11       15.02        2.33      9.50 o 
  -1   0  11      467.14      444.13     25.61 o 
   1   0  11       11.40       14.13      8.01 o 
  -3   1  11        6.67        6.63      4.33 o 
  -2   1  11       34.32       37.22      7.66 o 
  -1   1  11      119.61      149.95     13.60 o 
   0   1  11        6.99        6.32      4.88 o 
   1   1  11       10.81       12.19      4.99 o 
  -3   2  11        6.41        2.59      4.10 o 
  -2   2  11        0.08       -3.96      4.04 o 
  -1   2  11      261.64      261.98     14.55 o 
   0   2  11        0.00        1.74      4.47 o 
   1   2  11       55.83       50.50      7.21 o 
  -3   3  11       33.03       25.93      5.12 o 
  -2   3  11        8.09        6.72      5.60 o 
  -1   3  11        0.08       -3.78      3.97 o 
   0   3  11       49.41       54.00     10.65 o 
   1   3  11       12.92       25.16      5.82 o 
  -3   4  11        1.30        4.45      4.00 o 
  -2   4  11       34.16       33.88     10.19 o 
  -1   4  11       19.12       30.97      6.81 o 
   0   4  11       13.69       17.93      4.77 o 
   1   4  11       14.93       19.30      7.64 o 
  -3   5  11      111.98      116.48      8.39 o 
  -2   5  11       30.38       26.63      6.71 o 
  -1   5  11        0.05        0.13      4.34 o 
   0   5  11       99.82      115.69     10.27 o 
   1   5  11       44.38       52.27      8.15 o 
  -3   6  11        0.37        1.98      3.46 o 
  -2   6  11       27.09       18.50      6.21 o 
  -1   6  11       41.53       25.75      6.63 o 
   0   6  11        4.01        5.35      7.11 o 
   1   6  11        8.07       14.05      6.58 o 
  -3   7  11      143.96      154.98     11.49 o 
  -2   7  11       37.72       38.06      7.90 o 
  -1   7  11       16.71       17.13      5.43 o 
   0   7  11       70.07       76.75     25.53 o 
   1   7  11       23.76       23.12      9.69 o 
  -3   8  11        0.79       -0.03      2.65 o 
  -2   8  11       59.84       57.27      5.96 o 
  -1   8  11        4.31        5.07      5.24 o 
   0   8  11       48.97       56.94     13.07 o 
   1   8  11       18.94       16.27      6.87 o 
  -3   9  11        8.46        6.73      3.94 o 
  -2   9  11       39.10       55.85     13.67 o 
  -1   9  11        7.21        5.40      5.52 o 
   0   9  11        0.18        1.36      4.98 o 
   1   9  11        0.24       -6.68      5.21 o 
  -3  10  11        0.06        1.31      3.51 o 
  -2  10  11       32.82       41.90      8.20 o 
  -1  10  11        4.16       12.49      5.38 o 
   0  10  11       57.56       62.78     19.69 o 
   1  10  11       14.15       19.83      7.30 o 
  -3  11  11       13.69        1.64      5.36 o 
  -2  11  11       43.56       40.38      8.45 o 
  -1  11  11        1.83        1.27      4.94 o 
   0  11  11        0.10       -5.98      3.99 o 
   1  11  11        3.27        4.54     11.62 o 
  -3  12  11        3.21        2.52      5.69 o 
  -2  12  11       35.38       43.22      8.87 o 
  -1  12  11        4.93       10.91      7.03 o 
   0  12  11        2.19       -2.11      5.01 o 
  -2  13  11       60.15       74.63     10.87 o 
  -1  13  11       81.33       80.96     10.74 o 
   0  13  11        1.20        3.49      6.54 o 
  -2  14  11        8.71       10.83     11.17 o 
  -1  14  11       12.65        8.39      5.85 o 
   0  14  11        0.10       -1.88      5.08 o 
  -2  15  11        0.34        0.04      8.14 o 
  -1  15  11       66.75       65.89     10.12 o 
   0  15  11        3.07       -4.72      5.45 o 
  -1  16  11        1.58      -10.21      7.57 o 
  -2   0  12        0.09       -3.91      7.49 o 
   0   0  12        0.51        1.07      6.37 o 
  -3   1  12        0.79       -1.48      4.89 o 
  -2   1  12       83.28       51.04      9.18 o 
  -1   1  12        0.21        1.98      4.99 o 
   0   1  12       20.79       20.77      7.60 o 
  -3   2  12        0.10        2.45      4.97 o 
  -2   2  12       27.78       23.98      7.17 o 
  -1   2  12       10.41       17.86      6.32 o 
   0   2  12       12.75       14.40      6.15 o 
  -3   3  12       11.92       20.01      5.21 o 
  -2   3  12       19.11       11.97      6.22 o 
  -1   3  12       31.91       23.18     10.91 o 
   0   3  12        4.56        9.23      5.68 o 
  -3   4  12        5.90       12.99      4.86 o 
  -2   4  12       31.56       32.95      7.80 o 
  -1   4  12        7.99        8.68      5.56 o 
   0   4  12       58.81       72.91      9.99 o 
  -2   5  12       24.25       14.62     12.34 o 
  -1   5  12        0.01        1.00      7.75 o 
   0   5  12        5.20       17.27      6.34 o 
  -2   6  12       10.09        2.23     10.34 o 
  -1   6  12        0.87        6.01      5.21 o 
   0   6  12       25.40       27.63     10.23 o 
  -2   7  12        0.53        2.10      8.96 o 
  -1   7  12        5.46        3.78      7.76 o 
   0   7  12       30.97       35.17      8.50 o 
  -2   8  12        0.20      -10.84      7.23 o 
  -1   8  12       15.80        7.49      8.25 o 
   0   8  12        0.00       10.93      6.80 o 
  -2   9  12       13.59       23.41     10.98 o 
  -1   9  12        5.27        4.69      7.88 o 
  -1  10  12        4.72       10.42      8.80 o 
                                                 
